# Supplementary material for: Heterogeneous muscle gene expression patterns in patients with massive rotator cuff tears
Source: PLoS One. 2018 Jan 2;13(1):e0190439. doi: 10.1371/journal.pone.0190439 (PMC5749784; doi:10.1371/journal.pone.0190439)
Supplement: S1 File — This file contains all of the raw PCR and histological data for this paper. The ‘Raw Cq Data’ tab contains Cq data, where blank cells represent undetected genes which were set to the maximum Ct of 39 in order to perform statistical analysis. All histology data used for regression can be found in the ‘Histology Data’ tab. (XLSX) [file pone.0190439.s001.xlsx]

## Sheet: Raw Cq Data
Target	Sample	Mean Cq	Cq SD	Cq SEM	Ctrl	Relative Quantity	Relative Quantity SD	Corrected Relative Quantity SD	Relative Quantity SEM	Corrected Relative Quantity SEM	Unscaled Expression	Unscaled Expression SD	Corrected Unscaled Expression SD	Unscaled Expression SEM	Corrected Unscaled Expression SEM	Expression	Expression SD	Corrected Expression SD	Expression SEM	Corrected Expression SEM
ACTB	Sample 20	18.8873	0.241239	0.170582		1	0.167214	0.167214	0.118238	0.118238
ACTB	Sample 22	19.1343	0.0824769	0.0412385		0.842656	0.0481735	0.0481735	0.0240868	0.0240868
ACTB	Sample 21	19.7179	0.105211	0.0743951		0.562278	0.0410049	0.0410049	0.0289949	0.0289949
ACTB	Sample 23	19.8607	0.205055	0.144995		0.509309	0.0723896	0.0723896	0.0511872	0.0511872
ACTB	Sample 7	19.9002	0.39951	0.282496		0.495541	0.137225	0.137225	0.0970325	0.0970325
ACTB	Sample 5	20.1417	0.00281925	0.00199351		0.419172	0.000819126	0.000819126	0.00057921	0.00057921
ACTB	Sample 25	20.2274	0.00335298	0.00237092		0.394992	0.000918005	0.000918005	0.000649128	0.000649128
ACTB	Sample 30	20.2812	0.249627	0.176513		0.380543	0.0658447	0.0658447	0.0465592	0.0465592
ACTB	Control 28	20.3086	0.0440484	0.0311469		0.373378	0.0114	0.0114	0.008061	0.008061
ACTB	Sample 6	20.3423	0.469154	0.234577		0.36476	0.118617	0.118617	0.0593087	0.0593087
ACTB	Sample 29	20.3835	0.16011	0.0800552		0.354477	0.0393399	0.0393399	0.0196699	0.0196699
ACTB	Sample 19	20.4252	0.14144	0.100013		0.344386	0.0337633	0.0337633	0.0238742	0.0238742
ACTB	Sample 15	20.4954	0.112061	0.0792387		0.32802	0.0254788	0.0254788	0.0180162	0.0180162
ACTB	K35SS	20.5513	0.273963	0.193721		0.315563	0.0599243	0.0599243	0.0423729	0.0423729
ACTB	Sample 16	20.7574	0.451916	0.319553		0.273555	0.0856895	0.0856895	0.0605916	0.0605916
ACTB	Control 27	20.926	0.14547	0.102863		0.243388	0.0245414	0.0245414	0.0173534	0.0173534
ACTB	Sample 24	21.2216	0.0225166	0.0159216		0.198293	0.00309482	0.00309482	0.00218837	0.00218837
ACTB	Control 14	21.3428	0.301791	0.213399		0.182318	0.0381383	0.0381383	0.0269678	0.0269678
ACTB	Sample 41	21.3451	0.0761265	0.0538295		0.182019	0.00960459	0.00960459	0.00679147	0.00679147
ACTB	Control 20	21.373	0.0384223	0.0271687		0.178531	0.00475471	0.00475471	0.00336208	0.00336208
ACTB	Sample 43	21.4942	0.144914	0.0724571		0.164152	0.0164886	0.0164886	0.00824428	0.00824428
ACTB	Sample 42	21.5041	0.0632024	0.0446908		0.163032	0.00714219	0.00714219	0.00505029	0.00505029
ACTB	Sample 35	21.6045	0.247103	0.123551		0.152064	0.0260453	0.0260453	0.0130227	0.0130227
ACTB	Sample 38	21.9012	0.164407	0.116253		0.123799	0.0141079	0.0141079	0.00997576	0.00997576
ACTB	Sample 31	21.9614	0.189521	0.134011		0.118744	0.0155988	0.0155988	0.01103	0.01103
ACTB	Control 19	22.1142	0.107921	0.0763119		0.106808	0.00798985	0.00798985	0.00564968	0.00564968
ACTB	Control 31	22.2814	0.122434	0.0865736		0.0951203	0.00807234	0.00807234	0.005708	0.005708
ACTB	Sample 36	22.2865	0.271319	0.191852		0.0947863	0.0178259	0.0178259	0.0126048	0.0126048
ACTB	Sample 40	22.5798	0.236935	0.167538		0.077348	0.0127029	0.0127029	0.00898231	0.00898231
ACTB	Sample 3	22.7493	0.172053	0.12166		0.0687746	0.00820191	0.00820191	0.00579963	0.00579963
ACTB	Control 11	23.0249	0.0616419	0.0435874		0.0568145	0.00242751	0.00242751	0.00171651	0.00171651
ACTB	K34IS	23.1256	0.0158259	0.0111906		0.0529854	0.000581233	0.000581233	0.000410994	0.000410994
ACTB	Sample 17	23.1343	0.138335	0.0691674		0.0526657	0.00504993	0.00504993	0.00252496	0.00252496
ACTB	Sample 39	23.1419	0.247775	0.123888		0.0523881	0.00899737	0.00899737	0.00449868	0.00449868
ACTB	K34SS	23.3055	1.36136	0.680681		0.0467711	0.0441343	0.0441343	0.0220672	0.0220672
ACTB	Sample 37	23.5137	0.193528	0.136845		0.0404863	0.00543097	0.00543097	0.00384027	0.00384027
ACTB	Sample 34	23.5917	0.156552	0.110699		0.0383566	0.00416222	0.00416222	0.00294313	0.00294313
ACTB	K33IS	23.6483	0.28964	0.204806		0.0368804	0.00740423	0.00740423	0.00523558	0.00523558
ACTB	Sample 44	23.7008	0.146439	0.103548		0.0355631	0.00360978	0.00360978	0.0025525	0.0025525
ACTB	Control 34	24.0841	0.324981	0.229796		0.0272652	0.00614176	0.00614176	0.00434288	0.00434288
ACTB	Control 26	28.5332	0.0387129	0.0273742		0.0012482	3.34939e-05	3.34939e-05	2.36838e-05	2.36838e-05
ACVR2B	Control 26		0			0	0	0
ACVR2B	Sample 24	26.454	0.00332477	0.00235097		1	0.00230456	0.00230456	0.00162957	0.00162957	2.67576	0.0226981	0.0226981	0.01605	0.01605	2.67576	0.0226981	0.0226981	0.01605	0.01605
ACVR2B	Sample 21	27.7443	0.00371445	0.00262652		0.408862	0.00105268	0.00105268	0.000744359	0.000744359	0.551287	0.0481159	0.0481159	0.0340231	0.0340231	0.551287	0.0481159	0.0481159	0.0340231	0.0340231
ACVR2B	Sample 22	27.8158	0.282456	0.199726		0.389089	0.0761772	0.0761772	0.0538654	0.0538654	0.461741	0.0941764	0.0941764	0.0665928	0.0665928	0.461741	0.0941764	0.0941764	0.0665928	0.0665928
ACVR2B	Control 28	28.2121	0.0922332	0.0652187		0.295634	0.0189002	0.0189002	0.0133645	0.0133645	0.542549	0.0375297	0.0375297	0.0265375	0.0265375	0.542549	0.0375297	0.0375297	0.0265375	0.0265375
ACVR2B	Control 20	28.7071	0.306798	0.216939		0.209781	0.0446113	0.0446113	0.0315449	0.0315449	0.91434	0.199006	0.199006	0.140718	0.140718	0.91434	0.199006	0.199006	0.140718	0.140718
ACVR2B	Sample 20	28.9779	0.048699	0.0344354		0.173872	0.00586913	0.00586913	0.0041501	0.0041501	0.194829	0.0176226	0.0176226	0.0124611	0.0124611	0.194829	0.0176226	0.0176226	0.0124611	0.0124611
ACVR2B	Sample 37	29.0872	0.159318	0.112655		0.161183	0.0177995	0.0177995	0.0125862	0.0125862	1.27454	0.165247	0.165247	0.116847	0.116847	1.27454	0.165247	0.165247	0.116847	0.116847
ACVR2B	Sample 5	29.1191	0.0898894	0.0635614		0.157668	0.00982374	0.00982374	0.00694643	0.00694643	0.317679	0.0268225	0.0268225	0.0189664	0.0189664	0.317679	0.0268225	0.0268225	0.0189664	0.0189664
ACVR2B	Sample 7	29.1328	0.186318	0.131747		0.156171	0.0201688	0.0201688	0.0142615	0.0142615	0.22185	0.0424672	0.0424672	0.0300288	0.0300288	0.22185	0.0424672	0.0424672	0.0300288	0.0300288
ACVR2B	Sample 17	29.1478	0.0865028	0.0611667		0.154554	0.00926693	0.00926693	0.00655271	0.00655271	2.93462	0.331876	0.331876	0.234672	0.234672	2.93462	0.331876	0.331876	0.234672	0.234672
ACVR2B	Sample 25	29.2405	0.0655228	0.0463316		0.144934	0.00658245	0.00658245	0.00465449	0.00465449	0.36127	0.0336156	0.0336156	0.0237698	0.0237698	0.36127	0.0336156	0.0336156	0.0237698	0.0237698
ACVR2B	Sample 23	29.3123	0.300944	0.2128		0.137903	0.0287664	0.0287664	0.0203409	0.0203409	0.251961	0.0932045	0.0932045	0.0659056	0.0659056	0.251961	0.0932045	0.0932045	0.0659056	0.0659056
ACVR2B	Sample 15	29.5512	0.245188	0.173374		0.116858	0.0198602	0.0198602	0.0140433	0.0140433	0.285731	0.0500007	0.0500007	0.0353558	0.0353558	0.285731	0.0500007	0.0500007	0.0353558	0.0353558
ACVR2B	Sample 16	29.6195	0.466025	0.329529		0.111453	0.0360019	0.0360019	0.0254572	0.0254572	0.225299	0.0818228	0.0818228	0.0578574	0.0578574	0.225299	0.0818228	0.0818228	0.0578574	0.0578574
ACVR2B	Control 34	29.6509	0.0394941	0.0279266		0.109051	0.00298529	0.00298529	0.00211092	0.00211092	1.31623	0.152563	0.152563	0.107878	0.107878	1.31623	0.152563	0.152563	0.107878	0.107878
ACVR2B	Sample 6	29.7355	0.0852258	0.0602637		0.102844	0.0060754	0.0060754	0.00429595	0.00429595	0.281949	0.0931883	0.0931883	0.0658941	0.0658941	0.281949	0.0931883	0.0931883	0.0658941	0.0658941
ACVR2B	K33IS	29.9933	0.0271656	0.019209		0.0860146	0.00161963	0.00161963	0.00114525	0.00114525	0.534768	0.0546238	0.0546238	0.0386248	0.0386248	0.534768	0.0546238	0.0546238	0.0386248	0.0386248
ACVR2B	Sample 19	30.0229	0.158405	0.112009		0.0842651	0.00925214	0.00925214	0.00654225	0.00654225	0.233906	0.0286456	0.0286456	0.0202555	0.0202555	0.233906	0.0286456	0.0286456	0.0202555	0.0202555
ACVR2B	Sample 43	30.0726	0.238133	0.168385		0.0814158	0.0134386	0.0134386	0.00950252	0.00950252	0.495979	0.095834	0.095834	0.0677649	0.0677649	0.495979	0.095834	0.095834	0.0677649	0.0677649
ACVR2B	Sample 38	30.1851	0.01055	0.00745998		0.0753041	0.000550677	0.000550677	0.000389387	0.000389387	0.455378	0.0497791	0.0497791	0.0351992	0.0351992	0.455378	0.0497791	0.0497791	0.0351992	0.0351992
ACVR2B	Sample 29	30.2952	0.381613	0.269841		0.0697724	0.0184558	0.0184558	0.0130502	0.0130502	0.196832	0.0564617	0.0564617	0.0399244	0.0399244	0.196832	0.0564617	0.0564617	0.0399244	0.0399244
ACVR2B	Control 19	30.4867	0.0334534	0.0236551		0.0610977	0.00141674	0.00141674	0.00100179	0.00100179	0.505484	0.0222815	0.0222815	0.0157554	0.0157554	0.505484	0.0222815	0.0222815	0.0157554	0.0157554
ACVR2B	Control 14	30.6137	0.317217	0.224306		0.0559517	0.0123025	0.0123025	0.00869921	0.00869921	0.225223	0.0572311	0.0572311	0.0404685	0.0404685	0.225223	0.0572311	0.0572311	0.0404685	0.0404685
ACVR2B	Sample 41	30.6164	0.0180074	0.0127331		0.0558475	0.000697075	0.000697075	0.000492906	0.000492906	0.18865	0.005983	0.005983	0.00423062	0.00423062	0.18865	0.005983	0.005983	0.00423062	0.00423062
ACVR2B	Sample 30	30.7801	0.29608	0.20936		0.0498544	0.0102315	0.0102315	0.00723474	0.00723474	0.119958	0.027118	0.027118	0.0191753	0.0191753	0.119958	0.027118	0.027118	0.0191753	0.0191753
ACVR2B	Control 27	30.8647	0.120541	0.0852356		0.0470156	0.00392829	0.00392829	0.00277772	0.00277772	0.16414	0.0160575	0.0160575	0.0113543	0.0113543	0.16414	0.0160575	0.0160575	0.0113543	0.0113543
ACVR2B	Sample 35	30.9758	0.0447315	0.0316299		0.0435304	0.00134968	0.00134968	0.00095437	0.00095437	0.286264	0.0498278	0.0498278	0.0352336	0.0352336	0.286264	0.0498278	0.0498278	0.0352336	0.0352336
ACVR2B	K35SS	31.0268	0.338817	0.23958		0.0420188	0.00986811	0.00986811	0.00697781	0.00697781	0.0761852	0.0193257	0.0193257	0.0136653	0.0136653	0.0761852	0.0193257	0.0193257	0.0136653	0.0136653
ACVR2B	Sample 42	31.1387	0.395246	0.279481		0.0388836	0.0106527	0.0106527	0.00753259	0.00753259	0.177586	0.0495083	0.0495083	0.0350076	0.0350076	0.177586	0.0495083	0.0495083	0.0350076	0.0350076
ACVR2B	Sample 36	31.2589	0.152655	0.107944		0.0357755	0.0037855	0.0037855	0.00267675	0.00267675	0.199876	0.0285215	0.0285215	0.0201678	0.0201678	0.199876	0.0285215	0.0285215	0.0201678	0.0201678
ACVR2B	Sample 31	31.3844	0.170484	0.12055		0.0327957	0.00387548	0.00387548	0.00274038	0.00274038	0.303638	0.0410526	0.0410526	0.0290286	0.0290286	0.303638	0.0410526	0.0410526	0.0290286	0.0290286
ACVR2B	Control 31	31.6516	0.525771	0.371776		0.0272495	0.00993072	0.00993072	0.00702208	0.00702208	0.232498	0.0855968	0.0855968	0.0605261	0.0605261	0.232498	0.0855968	0.0855968	0.0605261	0.0605261
ACVR2B	Sample 44	32.012	0.500161	0.353667		0.0212261	0.00735878	0.00735878	0.00520344	0.00520344	0.309422	0.108431	0.108431	0.0766724	0.0766724	0.309422	0.108431	0.108431	0.0766724	0.0766724
ACVR2B	Sample 34	32.1008	0.273105	0.193115		0.0199587	0.00377823	0.00377823	0.00267161	0.00267161	0.264272	0.0548052	0.0548052	0.0387531	0.0387531	0.264272	0.0548052	0.0548052	0.0387531	0.0387531
ACVR2B	Sample 39	32.1365	0.421093	0.297758		0.0194722	0.00568354	0.00568354	0.00401887	0.00401887	0.371691	0.125877	0.125877	0.0890082	0.0890082	0.371691	0.125877	0.125877	0.0890082	0.0890082
ACVR2B	Sample 3	32.1938	0.152906	0.108121		0.0187128	0.0019833	0.0019833	0.00140241	0.00140241	0.235556	0.0294829	0.0294829	0.0208476	0.0208476	0.235556	0.0294829	0.0294829	0.0208476	0.0208476
ACVR2B	Control 11	32.6025	0.0176446	0.0124766		0.0140968	0.000172408	0.000172408	0.000121911	0.000121911	0.216644	0.00577093	0.00577093	0.00408066	0.00408066	0.216644	0.00577093	0.00577093	0.00408066	0.00408066
ACVR2B	Sample 40	33.1502	0.139069	0.0983368		0.00964344	0.000929584	0.000929584	0.000657315	0.000657315	0.0874681	0.011427	0.011427	0.00808014	0.00808014	0.0874681	0.011427	0.011427	0.00808014	0.00808014
ACVR2B	K34IS	33.3264	0.411192	0.290757		0.00853529	0.0024327	0.0024327	0.00172018	0.00172018	0.0697245	0.0201595	0.0201595	0.0142549	0.0142549	0.0697245	0.0201595	0.0201595	0.0142549	0.0142549
ACVR2B	K34SS	35.3919	0.698098	0.49363		0.00203905	0.000986665	0.000986665	0.000697677	0.000697677	0.0435964	0.0462321	0.0462321	0.0326911	0.0326911	0.0435964	0.0462321	0.0462321	0.0326911	0.0326911
ADIPOQ	Sample 31		0			0	0	0
ADIPOQ	Sample 22	22.8841	0.162136	0.114648		1	0.112384	0.112384	0.0794678	0.0794678	1.18672	0.149633	0.149633	0.105807	0.105807	1.18672	0.149633	0.149633	0.105807	0.105807
ADIPOQ	Sample 36	23.8821	0.0558782	0.0395119		0.500709	0.0193934	0.0193934	0.0137132	0.0137132	2.79744	0.288909	0.288909	0.204289	0.204289	2.79744	0.288909	0.288909	0.204289	0.204289
ADIPOQ	Sample 24	24.5812	0.0640276	0.0452744		0.308416	0.0136877	0.0136877	0.00967863	0.00967863	0.825245	0.0372393	0.0372393	0.0263322	0.0263322	0.825245	0.0372393	0.0372393	0.0263322	0.0263322
ADIPOQ	Sample 37	24.6009	0.0147385	0.0104217		0.30422	0.0031079	0.0031079	0.00219762	0.00219762	2.40559	0.165253	0.165253	0.116852	0.116852	2.40559	0.165253	0.165253	0.116852	0.116852
ADIPOQ	Sample 21	25.0666	0.0515968	0.0364844		0.220293	0.00787858	0.00787858	0.005571	0.005571	0.29703	0.0280063	0.0280063	0.0198034	0.0198034	0.29703	0.0280063	0.0280063	0.0198034	0.0198034
ADIPOQ	Control 20	25.1013	0.046703	0.033024		0.215052	0.00696169	0.00696169	0.00492266	0.00492266	0.937316	0.0529942	0.0529942	0.0374725	0.0374725	0.937316	0.0529942	0.0529942	0.0374725	0.0374725
ADIPOQ	Sample 43	25.3375	0.10025	0.0708871		0.182579	0.012687	0.012687	0.00897107	0.00897107	1.11226	0.135851	0.135851	0.0960612	0.0960612	1.11226	0.135851	0.135851	0.0960612	0.0960612
ADIPOQ	Sample 6	25.4224	0.353355	0.24986		0.172147	0.0421636	0.0421636	0.0298142	0.0298142	0.471947	0.192135	0.192135	0.13586	0.13586	0.471947	0.192135	0.192135	0.13586	0.13586
ADIPOQ	Sample 35	25.4869	0.138029	0.0976011		0.164615	0.0157494	0.0157494	0.0111365	0.0111365	1.08254	0.212381	0.212381	0.150176	0.150176	1.08254	0.212381	0.212381	0.150176	0.150176
ADIPOQ	K33IS	25.4879	0.0420696	0.0297477		0.1645	0.00479689	0.00479689	0.00339192	0.00339192	1.02272	0.106919	0.106919	0.0756033	0.0756033	1.02272	0.106919	0.106919	0.0756033	0.0756033
ADIPOQ	Control 28	25.7095	0.793671	0.56121		0.141079	0.0776122	0.0776122	0.0548801	0.0548801	0.25891	0.142599	0.142599	0.100832	0.100832	0.25891	0.142599	0.142599	0.100832	0.100832
ADIPOQ	Sample 3	26.2066	0.0920812	0.0651113		0.0999572	0.00637985	0.00637985	0.00451124	0.00451124	1.25826	0.116049	0.116049	0.0820592	0.0820592	1.25826	0.116049	0.116049	0.0820592	0.0820592
ADIPOQ	Sample 20	26.2687	0.0542329	0.0383484		0.09575	0.00359937	0.00359937	0.00254514	0.00254514	0.107291	0.00986564	0.00986564	0.00697606	0.00697606	0.107291	0.00986564	0.00986564	0.00697606	0.00697606
ADIPOQ	Control 34	26.9845	0.0988014	0.0698632		0.0582979	0.00399247	0.00399247	0.0028231	0.0028231	0.703649	0.0927524	0.0927524	0.0655859	0.0655859	0.703649	0.0927524	0.0927524	0.0655859	0.0655859
ADIPOQ	Control 11	27.4022	0.250746	0.177304		0.0436441	0.00758551	0.00758551	0.00536377	0.00536377	0.670736	0.117652	0.117652	0.0831927	0.0831927	0.670736	0.117652	0.117652	0.0831927	0.0831927
ADIPOQ	Sample 34	27.4112	0.129066	0.0912634		0.0433723	0.00388016	0.00388016	0.00274369	0.00274369	0.574288	0.0707457	0.0707457	0.0500248	0.0500248	0.574288	0.0707457	0.0707457	0.0500248	0.0500248
ADIPOQ	Sample 38	27.7241	0.13191	0.0932744		0.0349156	0.00319243	0.00319243	0.00225739	0.00225739	0.211141	0.0300504	0.0300504	0.0212488	0.0212488	0.211141	0.0300504	0.0300504	0.0212488	0.0212488
ADIPOQ	Sample 17	27.9009	0.211828	0.149785		0.0308889	0.00453534	0.00453534	0.00320697	0.00320697	0.586508	0.102852	0.102852	0.0727276	0.0727276	0.586508	0.102852	0.102852	0.0727276	0.0727276
ADIPOQ	Control 19	27.9959	0.122507	0.0866256		0.0289199	0.00245574	0.00245574	0.00173647	0.00173647	0.239265	0.0222091	0.0222091	0.0157042	0.0157042	0.239265	0.0222091	0.0222091	0.0157042	0.0157042
ADIPOQ	Sample 30	28.2929	0.0111462	0.00788155		0.0235389	0.00018186	0.00018186	0.000128595	0.000128595	0.0566385	0.00538682	0.00538682	0.00380906	0.00380906	0.0566385	0.00538682	0.00538682	0.00380906	0.00380906
ADIPOQ	Sample 29	28.8816	0.331821	0.234633		0.015652	0.00359998	0.00359998	0.00254557	0.00254557	0.0441553	0.0112762	0.0112762	0.00797348	0.00797348	0.0441553	0.0112762	0.0112762	0.00797348	0.00797348
ADIPOQ	Sample 15	29.2009	0.165458	0.116996		0.0125443	0.00143866	0.00143866	0.00101729	0.00101729	0.0306722	0.00374298	0.00374298	0.00264668	0.00264668	0.0306722	0.00374298	0.00374298	0.00264668	0.00264668
ADIPOQ	Sample 39	29.2411	0.236731	0.167394		0.0121996	0.00200182	0.00200182	0.0014155	0.0014155	0.23287	0.0553141	0.0553141	0.039113	0.039113	0.23287	0.0553141	0.0553141	0.039113	0.039113
ADIPOQ	K34SS	29.5126	0.394366	0.278859		0.0101071	0.00276281	0.00276281	0.0019536	0.0019536	0.216097	0.212298	0.212298	0.150117	0.150117	0.216097	0.212298	0.212298	0.150117	0.150117
ADIPOQ	Sample 25	29.9463	0.298247	0.210893		0.00748276	0.0015469	0.0015469	0.00109383	0.00109383	0.018652	0.00414276	0.00414276	0.00292938	0.00292938	0.018652	0.00414276	0.00414276	0.00292938	0.00292938
ADIPOQ	Sample 41	29.9939	0.478153	0.338105		0.00724014	0.0023996	0.0023996	0.00169678	0.00169678	0.0244568	0.00813704	0.00813704	0.00575376	0.00575376	0.0244568	0.00813704	0.00813704	0.00575376	0.00575376
ADIPOQ	Sample 44	30.0675	0.405826	0.286962		0.00687969	0.00193524	0.00193524	0.00136842	0.00136842	0.100288	0.0286725	0.0286725	0.0202745	0.0202745	0.100288	0.0286725	0.0286725	0.0202745	0.0202745
ADIPOQ	Sample 5	30.2208	0.188817	0.133513		0.00618653	0.000809678	0.000809678	0.000572529	0.000572529	0.012465	0.0017793	0.0017793	0.00125816	0.00125816	0.012465	0.0017793	0.0017793	0.00125816	0.00125816
ADIPOQ	Sample 23	30.5928	0.21621	0.152884		0.00478029	0.000716401	0.000716401	0.000506572	0.000506572	0.00873402	0.00297193	0.00297193	0.00210147	0.00210147	0.00873402	0.00297193	0.00297193	0.00210147	0.00210147
ADIPOQ	Control 14	30.9455	0.0838618	0.0592992		0.00374353	0.000217606	0.000217606	0.000153871	0.000153871	0.0150689	0.00210985	0.00210985	0.00149189	0.00149189	0.0150689	0.00210985	0.00210985	0.00149189	0.00149189
ADIPOQ	K34IS	31.6149	0.86683	0.612941		0.00235374	0.00141422	0.00141422	0.00100001	0.00100001	0.0192276	0.0115905	0.0115905	0.00819571	0.00819571	0.0192276	0.0115905	0.0115905	0.00819571	0.00819571
ADIPOQ	Sample 16	31.8964	0.216436	0.153043		0.00193652	0.000290521	0.000290521	0.00020543	0.00020543	0.00391464	0.000875845	0.000875845	0.000619316	0.000619316	0.00391464	0.000875845	0.000875845	0.000619316	0.000619316
ADIPOQ	Sample 19	33.0304	0.242064	0.171165		0.000882373	0.00014805	0.00014805	0.000104687	0.000104687	0.00244933	0.000431906	0.000431906	0.000305403	0.000305403	0.00244933	0.000431906	0.000431906	0.000305403	0.000305403
ADIPOQ	Control 31	33.2459	0.37178	0.262888		0.000759936	0.000195834	0.000195834	0.000138476	0.000138476	0.00648392	0.00170488	0.00170488	0.00120553	0.00120553	0.00648392	0.00170488	0.00170488	0.00120553	0.00120553
ADIPOQ	Sample 40	33.3149	0.144114	0.101904		0.000724442	7.23661e-05	7.23661e-05	5.11705e-05	5.11705e-05	0.00657084	0.000875521	0.000875521	0.000619087	0.000619087	0.00657084	0.000875521	0.000875521	0.000619087	0.000619087
ADIPOQ	Sample 7	33.3343	0.0513356	0.0362997		0.000714767	2.54337e-05	2.54337e-05	1.79843e-05	1.79843e-05	0.00101537	0.000147945	0.000147945	0.000104613	0.000104613	0.00101537	0.000147945	0.000147945	0.000104613	0.000104613
ADIPOQ	Control 27	33.6617	0.128585	0.0909232		0.000569664	5.07732e-05	5.07732e-05	3.59021e-05	3.59021e-05	0.0019888	0.000204112	0.000204112	0.000144329	0.000144329	0.0019888	0.000204112	0.000204112	0.000144329	0.000144329
ADIPOQ	K35SS	35.4228	0	0		0.000168064	0	0	0	0	0.00030472	2.9216e-05	2.9216e-05	2.9216e-05	2.9216e-05	0.00030472	2.9216e-05	2.9216e-05	2.9216e-05	2.9216e-05
ADIPOQ	Sample 42	35.6742	0.0709494	0.0501688		0.000141189	6.94344e-06	6.94344e-06	4.90976e-06	4.90976e-06	0.000644825	4.59761e-05	4.59761e-05	3.251e-05	3.251e-05	0.000644825	4.59761e-05	4.59761e-05	3.251e-05	3.251e-05
ADIPOQ	Control 26	35.9771	0	0		0.00011445	0	0	0	0	0.0719839	0.00419701	0.00419701	0.00419701	0.00419701	0.0719839	0.00419701	0.00419701	0.00419701	0.00419701
ANKRD2	Sample 3		0			0	0	0
ANKRD2	Sample 34		0			0	0	0
ANKRD2	Sample 17	21.4994	0.0829792	0.0586752		1	0.0575168	0.0575168	0.0406705	0.0406705	18.9877	2.12309	2.12309	1.50125	1.50125	18.9877	2.12309	2.12309	1.50125	1.50125
ANKRD2	Sample 24	22.1008	0.118997	0.0841432		0.659148	0.0543679	0.0543679	0.0384439	0.0384439	1.76372	0.146186	0.146186	0.103369	0.103369	1.76372	0.146186	0.146186	0.103369	0.103369
ANKRD2	Sample 37	22.4566	0.082062	0.0580266		0.515079	0.0292982	0.0292982	0.020717	0.020717	4.07295	0.360867	0.360867	0.255172	0.255172	4.07295	0.360867	0.360867	0.255172	0.255172
ANKRD2	K33IS	23.2226	0.0893821	0.0632027		0.302889	0.0187654	0.0187654	0.0132692	0.0132692	1.88311	0.222155	0.222155	0.157087	0.157087	1.88311	0.222155	0.222155	0.157087	0.157087
ANKRD2	Sample 20	23.5145	0.0574921	0.040653		0.247406	0.00985924	0.00985924	0.00697154	0.00697154	0.277227	0.0257539	0.0257539	0.0182108	0.0182108	0.277227	0.0257539	0.0257539	0.0182108	0.0182108
ANKRD2	Control 20	24.5412	0.268964	0.190186		0.121432	0.0226388	0.0226388	0.0160081	0.0160081	0.529269	0.101677	0.101677	0.0718962	0.0718962	0.529269	0.101677	0.101677	0.0718962	0.0718962
ANKRD2	Control 34	24.918	0.258088	0.182496		0.0935181	0.0167297	0.0167297	0.0118297	0.0118297	1.12875	0.238614	0.238614	0.168725	0.168725	1.12875	0.238614	0.238614	0.168725	0.168725
ANKRD2	Sample 44	25.0518	0.0171832	0.0121504		0.08524	0.00101525	0.00101525	0.000717891	0.000717891	1.24258	0.0652048	0.0652048	0.0461068	0.0461068	1.24258	0.0652048	0.0652048	0.0461068	0.0461068
ANKRD2	Control 19	26.7145	0.266556	0.188484		0.0269224	0.00497425	0.00497425	0.00351733	0.00351733	0.222739	0.0419924	0.0419924	0.0296931	0.0296931	0.222739	0.0419924	0.0419924	0.0296931	0.0296931
ANKRD2	Sample 38	27.2143	0.00834812	0.00590301		0.0190387	0.000110167	0.000110167	7.78999e-05	7.78999e-05	0.115131	0.0125748	0.0125748	0.00889176	0.00889176	0.115131	0.0125748	0.0125748	0.00889176	0.00889176
ANKRD2	Sample 39	28.3787	0.025606	0.0181062		0.00849461	0.000150768	0.000150768	0.000106609	0.000106609	0.162148	0.0279963	0.0279963	0.0197964	0.0197964	0.162148	0.0279963	0.0279963	0.0197964	0.0197964
ANKRD2	Sample 19	28.6876	0.205859	0.145564		0.00685731	0.000978474	0.000978474	0.000691885	0.000691885	0.0190348	0.00290572	0.00290572	0.00205465	0.00205465	0.0190348	0.00290572	0.00290572	0.00205465	0.00205465
ANKRD2	Sample 25	29.6076	0.218808	0.15472		0.00362403	0.000549642	0.000549642	0.000388655	0.000388655	0.00903346	0.00155412	0.00155412	0.00109893	0.00109893	0.00903346	0.00155412	0.00155412	0.00109893	0.00109893
ANKRD2	Control 27	30.1	0.534329	0.377828		0.00257607	0.000954095	0.000954095	0.000674647	0.000674647	0.00899352	0.00336221	0.00336221	0.00237744	0.00237744	0.00899352	0.00336221	0.00336221	0.00237744	0.00237744
ANKRD2	Sample 30	30.1752	0.344158	0.243357		0.00244525	0.000583321	0.000583321	0.00041247	0.00041247	0.00588369	0.00151032	0.00151032	0.00106796	0.00106796	0.00588369	0.00151032	0.00151032	0.00106796	0.00106796
ANKRD2	Sample 42	30.9936	0.598094	0.422916		0.00138666	0.000574863	0.000574863	0.000406489	0.000406489	0.00633302	0.00264574	0.00264574	0.00187082	0.00187082	0.00633302	0.00264574	0.00264574	0.00187082	0.00187082
ANKRD2	Sample 23	31.1135	0.544449	0.384983		0.00127604	0.000481556	0.000481556	0.000340512	0.000340512	0.00233144	0.00113199	0.00113199	0.000800439	0.000800439	0.00233144	0.00113199	0.00113199	0.000800439	0.000800439
ANKRD2	Sample 22	31.2155	0.00724059	0.00511987		0.00118897	5.96719e-06	5.96719e-06	4.21944e-06	4.21944e-06	0.00141098	8.09738e-05	8.09738e-05	5.72572e-05	5.72572e-05	0.00141098	8.09738e-05	8.09738e-05	5.72572e-05	5.72572e-05
ANKRD2	Control 14	31.5017	0.45804	0.323883		0.000975039	0.000309564	0.000309564	0.000218895	0.000218895	0.00392483	0.00134264	0.00134264	0.000949388	0.000949388	0.00392483	0.00134264	0.00134264	0.000949388	0.000949388
ANKRD2	Control 31	31.5197	0.454109	0.321103		0.000962951	0.000303102	0.000303102	0.000214326	0.000214326	0.00821609	0.0026215	0.0026215	0.00185368	0.00185368	0.00821609	0.0026215	0.0026215	0.00185368	0.00185368
ANKRD2	Sample 21	31.5771	0.657853	0.465172		0.000925351	0.00042195	0.00042195	0.000298363	0.000298363	0.00124769	0.000579253	0.000579253	0.000409593	0.000409593	0.00124769	0.000579253	0.000579253	0.000409593	0.000409593
ANKRD2	Sample 5	31.7778	0.209984	0.148481		0.000805175	0.000117193	0.000117193	8.28682e-05	8.28682e-05	0.00162232	0.000253579	0.000253579	0.000179307	0.000179307	0.00162232	0.000253579	0.000253579	0.000179307	0.000179307
ANKRD2	Control 26	31.8283	0.452875	0.320231		0.000777477	0.000244057	0.000244057	0.000172574	0.000172574	0.489	0.156127	0.156127	0.110398	0.110398	0.489	0.156127	0.156127	0.110398	0.110398
ANKRD2	Sample 40	31.8908	0.0664638	0.046997		0.000744544	3.43006e-05	3.43006e-05	2.42542e-05	2.42542e-05	0.00675318	0.000671855	0.000671855	0.000475073	0.000475073	0.00675318	0.000671855	0.000671855	0.000475073	0.000475073
ANKRD2	Sample 41	31.9716	0.521344	0.368646		0.000703969	0.000254392	0.000254392	0.000179882	0.000179882	0.00237797	0.000862116	0.000862116	0.000609608	0.000609608	0.00237797	0.000862116	0.000862116	0.000609608	0.000609608
ANKRD2	Sample 7	32.0448	0.421305	0.297908		0.000669174	0.000195417	0.000195417	0.00013818	0.00013818	0.000950604	0.000308388	0.000308388	0.000218063	0.000218063	0.000950604	0.000308388	0.000308388	0.000218063	0.000218063
ANKRD2	Sample 16	32.1297	0.592259	0.418791		0.000630931	0.000259012	0.000259012	0.000183149	0.000183149	0.00127541	0.000564764	0.000564764	0.000399349	0.000399349	0.00127541	0.000564764	0.000564764	0.000399349	0.000399349
ANKRD2	Sample 6	32.2279	0.257108	0.181803		0.000589392	0.000105038	0.000105038	7.42729e-05	7.42729e-05	0.00161583	0.00059919	0.00059919	0.000423691	0.000423691	0.00161583	0.00059919	0.00059919	0.000423691	0.000423691
ANKRD2	K35SS	32.3909	0.0222262	0.0157163		0.000526413	8.10994e-06	8.10994e-06	5.73459e-06	5.73459e-06	0.000954452	9.26848e-05	9.26848e-05	6.5538e-05	6.5538e-05	0.000954452	9.26848e-05	9.26848e-05	6.5538e-05	6.5538e-05
ANKRD2	Control 28	32.4031	1.17606	0.831601		0.000521979	0.000425509	0.000425509	0.00030088	0.00030088	0.00095794	0.000781307	0.000781307	0.000552468	0.000552468	0.00095794	0.000781307	0.000781307	0.000552468	0.000552468
ANKRD2	Sample 29	32.8325	1.05027	0.742653		0.000387618	0.000282183	0.000282183	0.000199533	0.000199533	0.00109349	0.00080525	0.00080525	0.000569398	0.000569398	0.00109349	0.00080525	0.00080525	0.000569398	0.000569398
ANKRD2	Sample 43	32.8728	0.689032	0.487219		0.000376949	0.000180031	0.000180031	0.000127301	0.000127301	0.00229634	0.00112073	0.00112073	0.000792474	0.000792474	0.00229634	0.00112073	0.00112073	0.000792474	0.000792474
ANKRD2	Control 11	33.1046	1.0841	0.766573		0.000321	0.000241212	0.000241212	0.000170563	0.000170563	0.00493323	0.00370887	0.00370887	0.00262256	0.00262256	0.00493323	0.00370887	0.00370887	0.00262256	0.00262256
ANKRD2	Sample 31	33.4794	0	0		0.000247549	0	0	0	0	0.00229192	0.000150561	0.000150561	0.000150561	0.000150561	0.00229192	0.000150561	0.000150561	0.000150561	0.000150561
ANKRD2	Sample 15	34.0726	0.320169	0.226393		0.000164099	3.64175e-05	3.64175e-05	2.57511e-05	2.57511e-05	0.00040124	9.0603e-05	9.0603e-05	6.4066e-05	6.4066e-05	0.00040124	9.0603e-05	9.0603e-05	6.4066e-05	6.4066e-05
ANKRD2	Sample 36	34.4038	0.908353	0.642302		0.000130437	8.2126e-05	8.2126e-05	5.80719e-05	5.80719e-05	0.000728747	0.000464109	0.000464109	0.000328175	0.000328175	0.000728747	0.000464109	0.000464109	0.000328175	0.000328175
ANKRD2	Sample 35	34.9215	1.55469	1.09933		9.11094e-05	9.81823e-05	9.81823e-05	6.94254e-05	6.94254e-05	0.000599152	0.000653769	0.000653769	0.000462284	0.000462284	0.000599152	0.000653769	0.000653769	0.000462284	0.000462284
ANKRD2	K34IS	35.1203	0	0		7.93804e-05	0	0	0	0	0.000648456	3.15148e-05	3.15148e-05	3.15148e-05	3.15148e-05	0.000648456	3.15148e-05	3.15148e-05	3.15148e-05	3.15148e-05
ANKRD2	K34SS	35.4237	0	0		6.43254e-05	0	0	0	0	0.00137533	0.00129779	0.00129779	0.00129779	0.00129779	0.00137533	0.00129779	0.00129779	0.00129779	0.00129779
ASB15	Control 27		0			0	0	0
ASB15	K34IS		0			0	0	0
ASB15	K34SS		0			0	0	0
ASB15	K35SS		0			0	0	0
ASB15	Sample 15		0			0	0	0
ASB15	Sample 16		0			0	0	0
ASB15	Sample 22		0			0	0	0
ASB15	Sample 29		0			0	0	0
ASB15	Sample 3		0			0	0	0
ASB15	Sample 30		0			0	0	0
ASB15	Sample 34		0			0	0	0
ASB15	Sample 35		0			0	0	0
ASB15	Sample 36		0			0	0	0
ASB15	Sample 41		0			0	0	0
ASB15	Sample 43		0			0	0	0
ASB15	Sample 6		0			0	0	0
ASB15	Sample 7		0			0	0	0
ASB15	Sample 24	24.9676	0.176037	0.124477		1	0.12202	0.12202	0.0862809	0.0862809	2.67576	0.327225	0.327225	0.231383	0.231383	2.67576	0.327225	0.327225	0.231383	0.231383
ASB15	K33IS	26.1696	0.175712	0.124247		0.434665	0.0529398	0.0529398	0.0374341	0.0374341	2.70238	0.42654	0.42654	0.301609	0.301609	2.70238	0.42654	0.42654	0.301609	0.301609
ASB15	Sample 37	26.4658	0.243922	0.172479		0.353991	0.0598505	0.0598505	0.0423207	0.0423207	2.79916	0.510035	0.510035	0.360649	0.360649	2.79916	0.510035	0.510035	0.360649	0.360649
ASB15	Sample 17	26.5165	0.0868207	0.0613915		0.341763	0.0205671	0.0205671	0.0145432	0.0145432	6.48929	0.734631	0.734631	0.519463	0.519463	6.48929	0.734631	0.734631	0.519463	0.519463
ASB15	Control 20	27.2587	0.313097	0.221393		0.20432	0.044342	0.044342	0.0313545	0.0313545	0.890538	0.197626	0.197626	0.139742	0.139742	0.890538	0.197626	0.197626	0.139742	0.139742
ASB15	Control 34	27.4025	0.0957041	0.067673		0.184941	0.0122685	0.0122685	0.00867511	0.00867511	2.23222	0.291782	0.291782	0.206321	0.206321	2.23222	0.291782	0.291782	0.206321	0.206321
ASB15	Sample 44	28.3208	0.0415166	0.0293566		0.097859	0.0028161	0.0028161	0.00199128	0.00199128	1.42653	0.0836674	0.0836674	0.0591618	0.0591618	1.42653	0.0836674	0.0836674	0.0591618	0.0591618
ASB15	Control 19	30.2874	0.182825	0.129277		0.0250368	0.00317278	0.00317278	0.00224349	0.00224349	0.207139	0.027374	0.027374	0.0193564	0.0193564	0.207139	0.027374	0.027374	0.0193564	0.0193564
ASB15	Sample 20	31.3977	0.356181	0.251858		0.0115971	0.00286315	0.00286315	0.00202455	0.00202455	0.0129949	0.00338852	0.00338852	0.00239605	0.00239605	0.0129949	0.00338852	0.00338852	0.00239605	0.00239605
ASB15	Sample 38	31.7811	0.241364	0.17067		0.00889052	0.00148739	0.00148739	0.00105175	0.00105175	0.0537627	0.0107372	0.0107372	0.00759232	0.00759232	0.0537627	0.0107372	0.0107372	0.00759232	0.00759232
ASB15	Sample 39	32.5373	0.374356	0.26471		0.00526364	0.00136583	0.00136583	0.000965788	0.000965788	0.100474	0.0312647	0.0312647	0.0221075	0.0221075	0.100474	0.0312647	0.0312647	0.0221075	0.0221075
ASB15	Sample 25	32.6808	0.528041	0.373381		0.00476534	0.00174416	0.00174416	0.00123331	0.00123331	0.0118784	0.00445334	0.00445334	0.00314898	0.00314898	0.0118784	0.00445334	0.00445334	0.00314898	0.00314898
ASB15	Control 31	33.6683	0.0946122	0.066901		0.00240337	0.000157614	0.000157614	0.00011145	0.00011145	0.020506	0.00171925	0.00171925	0.00121569	0.00121569	0.020506	0.00171925	0.00171925	0.00121569	0.00121569
ASB15	Control 14	34.4573	1.47029	1.03965		0.00139096	0.00141756	0.00141756	0.00100237	0.00100237	0.00559904	0.00575052	0.00575052	0.00406623	0.00406623	0.00559904	0.00575052	0.00575052	0.00406623	0.00406623
ASB15	Sample 19	34.58	0.0220161	0.0155677		0.00127752	1.94954e-05	1.94954e-05	1.37853e-05	1.37853e-05	0.00354618	0.000199824	0.000199824	0.000141297	0.000141297	0.00354618	0.000199824	0.000199824	0.000141297	0.000141297
ASB15	Sample 42	34.6698	0	0		0.00120046	0	0	0	0	0.00548262	0.000283042	0.000283042	0.000283042	0.000283042	0.00548262	0.000283042	0.000283042	0.000283042	0.000283042
ASB15	Sample 40	34.9136	0	0		0.00101379	0	0	0	0	0.00919531	0.000810823	0.000810823	0.000810823	0.000810823	0.00919531	0.000810823	0.000810823	0.000810823	0.000810823
ASB15	Sample 23	35.4723	0	0		0.000688281	0	0	0	0	0.00125755	0.00038417	0.00038417	0.00038417	0.00038417	0.00125755	0.00038417	0.00038417	0.00038417	0.00038417
ASB15	Control 26	35.7539	0	0		0.000566239	0	0	0	0	0.35614	0.0207647	0.0207647	0.0207647	0.0207647	0.35614	0.0207647	0.0207647	0.0207647	0.0207647
ASB15	Control 28	35.7816	0	0		0.000555454	0	0	0	0	0.00101937	2.69258e-05	2.69258e-05	2.69258e-05	2.69258e-05	0.00101937	2.69258e-05	2.69258e-05	2.69258e-05	2.69258e-05
ASB15	Sample 31	35.8597	0	0		0.000526203	0	0	0	0	0.00487184	0.00032004	0.00032004	0.00032004	0.00032004	0.00487184	0.00032004	0.00032004	0.00032004	0.00032004
ASB15	Control 11	36.1129	0	0		0.000441504	0	0	0	0	0.00678518	0.000160566	0.000160566	0.000160566	0.000160566	0.00678518	0.000160566	0.000160566	0.000160566	0.000160566
ASB15	Sample 21	37.9765	1.05792	0.748064		0.00012132	8.89636e-05	8.89636e-05	6.29068e-05	6.29068e-05	0.000163581	0.0001208	0.0001208	8.54182e-05	8.54182e-05	0.000163581	0.0001208	0.0001208	8.54182e-05	8.54182e-05
ASB15	Sample 5	38.0218	0	0		0.000117572	0	0	0	0	0.000236892	1.34982e-05	1.34982e-05	1.34982e-05	1.34982e-05	0.000236892	1.34982e-05	1.34982e-05	1.34982e-05	1.34982e-05
CASP1	K35SS	24.6731	0.00252461	0.00178517		1	0.00174993	0.00174993	0.00123738	0.00123738	1.81312	0.173867	0.173867	0.122943	0.122943	1.81312	0.173867	0.173867	0.122943	0.122943
CASP1	Control 28	24.7271	0.0363544	0.0257064		0.96328	0.0242736	0.0242736	0.017164	0.017164	1.76782	0.064536	0.064536	0.0456338	0.0456338	1.76782	0.064536	0.064536	0.0456338	0.0456338
CASP1	Sample 21	24.7314	0.139776	0.0988364		0.960419	0.0930505	0.0930505	0.0657966	0.0657966	1.29498	0.168833	0.168833	0.119383	0.119383	1.29498	0.168833	0.168833	0.119383	0.119383
CASP1	Sample 23	25.0719	0.048045	0.033973		0.75849	0.0252595	0.0252595	0.0178611	0.0178611	1.38583	0.425866	0.425866	0.301133	0.301133	1.38583	0.425866	0.425866	0.301133	0.301133
CASP1	Sample 22	25.1629	0.00917092	0.00648482		0.712142	0.00452694	0.00452694	0.00320103	0.00320103	0.845116	0.0486119	0.0486119	0.0343738	0.0343738	0.845116	0.0486119	0.0486119	0.0343738	0.0343738
CASP1	Sample 7	25.9173	0.0250907	0.0177418		0.422134	0.00734156	0.00734156	0.00519127	0.00519127	0.599668	0.0853688	0.0853688	0.0603649	0.0603649	0.599668	0.0853688	0.0853688	0.0603649	0.0603649
CASP1	Sample 25	25.9438	0.386728	0.273458		0.414457	0.111099	0.111099	0.078559	0.078559	1.0331	0.289362	0.289362	0.20461	0.20461	1.0331	0.289362	0.289362	0.20461	0.20461
CASP1	Sample 16	26.1745	0.0967	0.0683772		0.353211	0.0236748	0.0236748	0.0167406	0.0167406	0.714007	0.127813	0.127813	0.0903773	0.0903773	0.714007	0.127813	0.127813	0.0903773	0.0903773
CASP1	Sample 20	26.2222	0.163323	0.115487		0.341735	0.0386868	0.0386868	0.0273557	0.0273557	0.382926	0.0539611	0.0539611	0.0381563	0.0381563	0.382926	0.0539611	0.0539611	0.0381563	0.0381563
CASP1	Sample 6	26.283	0.0604277	0.0427288		0.327628	0.0137228	0.0137228	0.00970348	0.00970348	0.898201	0.294501	0.294501	0.208244	0.208244	0.898201	0.294501	0.294501	0.208244	0.208244
CASP1	Sample 15	26.3114	0.076462	0.0540668		0.321234	0.0170252	0.0170252	0.0120386	0.0120386	0.785452	0.0529678	0.0529678	0.0374539	0.0374539	0.785452	0.0529678	0.0529678	0.0374539	0.0374539
CASP1	Sample 29	26.4969	0.0151365	0.0107031		0.282474	0.00296367	0.00296367	0.00209563	0.00209563	0.796875	0.0888316	0.0888316	0.0628134	0.0628134	0.796875	0.0888316	0.0888316	0.0628134	0.0628134
CASP1	Control 27	26.506	0.0279213	0.0197433		0.280695	0.00543245	0.00543245	0.00384132	0.00384132	0.979957	0.0533491	0.0533491	0.0377235	0.0377235	0.979957	0.0533491	0.0533491	0.0377235	0.0377235
CASP1	Sample 5	26.5632	0.336674	0.238065		0.269791	0.0629598	0.0629598	0.0445193	0.0445193	0.543593	0.130582	0.130582	0.0923356	0.0923356	0.543593	0.130582	0.130582	0.0923356	0.0923356
CASP1	Sample 19	26.6893	0.0618683	0.0437475		0.24721	0.0106013	0.0106013	0.00749626	0.00749626	0.686216	0.04745	0.04745	0.0335522	0.0335522	0.686216	0.04745	0.04745	0.0335522	0.0335522
CASP1	Sample 41	26.7055	0.0481033	0.0340142		0.244455	0.0081508	0.0081508	0.00576349	0.00576349	0.825758	0.0365744	0.0365744	0.025862	0.025862	0.825758	0.0365744	0.0365744	0.025862	0.025862
CASP1	Control 20	27.1726	0.0257671	0.0182201		0.17684	0.00315842	0.00315842	0.00223334	0.00223334	0.770764	0.0382877	0.0382877	0.0270735	0.0270735	0.770764	0.0382877	0.0382877	0.0270735	0.0270735
CASP1	Sample 36	27.2106	0.0626273	0.0442842		0.172243	0.00747706	0.00747706	0.00528708	0.00528708	0.962316	0.101159	0.101159	0.0715299	0.0715299	0.962316	0.101159	0.101159	0.0715299	0.0715299
CASP1	Sample 43	27.2237	0.0429168	0.0303467		0.170689	0.00507761	0.00507761	0.00359041	0.00359041	1.03983	0.108931	0.108931	0.0770262	0.0770262	1.03983	0.108931	0.108931	0.0770262	0.0770262
CASP1	K33IS	27.3972	0.0706989	0.0499917		0.151344	0.00741659	0.00741659	0.00524432	0.00524432	0.940934	0.105117	0.105117	0.0743293	0.0743293	0.940934	0.105117	0.105117	0.0743293	0.0743293
CASP1	Sample 17	27.4073	0.0490394	0.0346761		0.150291	0.00510863	0.00510863	0.00361235	0.00361235	2.85368	0.290314	0.290314	0.205283	0.205283	2.85368	0.290314	0.290314	0.205283	0.205283
CASP1	Control 14	27.4363	0.147837	0.104536		0.147297	0.0150939	0.0150939	0.010673	0.010673	0.592915	0.0969293	0.0969293	0.0685394	0.0685394	0.592915	0.0969293	0.0969293	0.0685394	0.0685394
CASP1	Sample 24	27.4763	0.160947	0.113807		0.143274	0.0159836	0.0159836	0.0113021	0.0113021	0.383366	0.0428827	0.0428827	0.0303226	0.0303226	0.383366	0.0428827	0.0428827	0.0303226	0.0303226
CASP1	Sample 35	27.5191	0.00158823	0.00112305		0.139081	0.000153111	0.000153111	0.000108266	0.000108266	0.914624	0.156659	0.156659	0.110774	0.110774	0.914624	0.156659	0.156659	0.110774	0.110774
CASP1	Sample 30	27.6544	0.0756044	0.0534604		0.126628	0.00663595	0.00663595	0.00469232	0.00469232	0.304688	0.0330025	0.0330025	0.0233363	0.0233363	0.304688	0.0330025	0.0330025	0.0233363	0.0233363
CASP1	Sample 42	27.6686	0.116162	0.0821391		0.125396	0.0100966	0.0100966	0.00713936	0.00713936	0.572698	0.0547765	0.0547765	0.0387329	0.0387329	0.572698	0.0547765	0.0547765	0.0387329	0.0387329
CASP1	Control 31	27.9373	0.0838854	0.0593159		0.10408	0.00605173	0.00605173	0.00427922	0.00427922	0.888033	0.069411	0.069411	0.049081	0.049081	0.888033	0.069411	0.069411	0.049081	0.049081
CASP1	Sample 38	27.974	0.148602	0.105077		0.101468	0.0104515	0.0104515	0.00739034	0.00739034	0.613597	0.0920511	0.0920511	0.06509	0.06509	0.613597	0.0920511	0.0920511	0.06509	0.06509
CASP1	Control 19	27.9913	0.0157354	0.0111266		0.100258	0.0010935	0.0010935	0.000773225	0.000773225	0.829471	0.0323842	0.0323842	0.0228991	0.0228991	0.829471	0.0323842	0.0323842	0.0228991	0.0228991
CASP1	K34IS	28.0765	0.031796	0.0224832		0.0945088	0.00208291	0.00208291	0.00147284	0.00147284	0.772039	0.0411988	0.0411988	0.0291319	0.0291319	0.772039	0.0411988	0.0411988	0.0291319	0.0291319
CASP1	Sample 37	28.2896	0.091341	0.0645878		0.0815341	0.00516214	0.00516214	0.00365019	0.00365019	0.644725	0.0598699	0.0598699	0.0423344	0.0423344	0.644725	0.0598699	0.0598699	0.0423344	0.0423344
CASP1	Sample 44	28.4183	0.105865	0.0748577		0.0745758	0.00547236	0.00547236	0.00386954	0.00386954	1.08712	0.0972133	0.0972133	0.0687402	0.0687402	1.08712	0.0972133	0.0972133	0.0687402	0.0687402
CASP1	Sample 40	28.6718	0.0342465	0.024216		0.0625568	0.00148497	0.00148497	0.00105003	0.00105003	0.567404	0.0518137	0.0518137	0.0366379	0.0366379	0.567404	0.0518137	0.0518137	0.0366379	0.0366379
CASP1	Sample 3	28.9101	0.186648	0.13198		0.0530339	0.00686124	0.00686124	0.00485163	0.00485163	0.66759	0.0971347	0.0971347	0.0686846	0.0686846	0.66759	0.0971347	0.0971347	0.0686846	0.0686846
CASP1	Sample 34	28.9392	0.0521782	0.0368956		0.0519752	0.0018798	0.0018798	0.00132922	0.00132922	0.688197	0.0633742	0.0633742	0.0448123	0.0448123	0.688197	0.0633742	0.0633742	0.0448123	0.0448123
CASP1	K34SS	29.0478	0.320576	0.226681		0.0482056	0.0107116	0.0107116	0.00757424	0.00757424	1.03067	0.999168	0.999168	0.706519	0.706519	1.03067	0.999168	0.999168	0.706519	0.706519
CASP1	Control 11	29.0629	0.0519225	0.0367147		0.0477028	0.00171682	0.00171682	0.00121398	0.00121398	0.733113	0.0315772	0.0315772	0.0223285	0.0223285	0.733113	0.0315772	0.0315772	0.0223285	0.0223285
CASP1	Sample 31	29.2507	0.061369	0.0433945		0.0418808	0.00178151	0.00178151	0.00125972	0.00125972	0.387752	0.0303461	0.0303461	0.021458	0.021458	0.387752	0.0303461	0.0303461	0.021458	0.021458
CASP1	Control 34	29.4415	0.491017	0.347201		0.0366921	0.012488	0.012488	0.00883038	0.00883038	0.44287	0.158768	0.158768	0.112266	0.112266	0.44287	0.158768	0.158768	0.112266	0.112266
CASP1	Sample 39	30.0092	0.0551096	0.0389684		0.0247559	0.000945651	0.000945651	0.000668677	0.000668677	0.472548	0.0831408	0.0831408	0.0587894	0.0587894	0.472548	0.0831408	0.0831408	0.0587894	0.0587894
CASP1	Control 26	34.7496	0.311058	0.219951		0.000926164	0.000199689	0.000199689	0.000141202	0.000141202	0.582518	0.130107	0.130107	0.0919996	0.0919996	0.582518	0.130107	0.130107	0.0919996	0.0919996
CASP3	Sample 20	24.9846	0.00723695	0.0051173		1	0.00501627	0.00501627	0.00354704	0.00354704	1.12053	0.0941998	0.0941998	0.0666093	0.0666093	1.12053	0.0941998	0.0941998	0.0666093	0.0666093
CASP3	Sample 21	25.1039	0.0160601	0.0113562		0.920628	0.0102484	0.0102484	0.00724674	0.00724674	1.24132	0.109173	0.109173	0.0771968	0.0771968	1.24132	0.109173	0.109173	0.0771968	0.0771968
CASP3	Control 28	25.2135	0.271906	0.192267		0.85329	0.16082	0.16082	0.113717	0.113717	1.56597	0.298023	0.298023	0.210734	0.210734	1.56597	0.298023	0.298023	0.210734	0.210734
CASP3	Sample 22	25.9375	0.13459	0.0951698		0.516585	0.0481927	0.0481927	0.0340774	0.0340774	0.613043	0.0670756	0.0670756	0.0474296	0.0474296	0.613043	0.0670756	0.0670756	0.0474296	0.0474296
CASP3	Sample 7	26.0545	0.165767	0.117215		0.476373	0.0547357	0.0547357	0.038704	0.038704	0.676717	0.123241	0.123241	0.0871445	0.0871445	0.676717	0.123241	0.123241	0.0871445	0.0871445
CASP3	Sample 23	26.1016	0.0761212	0.0538258		0.461047	0.0243263	0.0243263	0.0172013	0.0172013	0.842375	0.261148	0.261148	0.184659	0.184659	0.842375	0.261148	0.261148	0.184659	0.184659
CASP3	Sample 30	26.674	0.219752	0.155388		0.310068	0.0472296	0.0472296	0.0333964	0.0333964	0.746075	0.133852	0.133852	0.0946479	0.0946479	0.746075	0.133852	0.133852	0.0946479	0.0946479
CASP3	Sample 5	26.7118	0.432693	0.30596		0.302051	0.0905912	0.0905912	0.0640577	0.0640577	0.608592	0.185794	0.185794	0.131376	0.131376	0.608592	0.185794	0.185794	0.131376	0.131376
CASP3	Sample 16	26.7721	0.0072065	0.00509577		0.289679	0.00144699	0.00144699	0.00102318	0.00102318	0.585579	0.0972415	0.0972415	0.0687601	0.0687601	0.585579	0.0972415	0.0972415	0.0687601	0.0687601
CASP3	Sample 24	26.8068	0.0656399	0.0464144		0.28279	0.0128664	0.0128664	0.00909793	0.00909793	0.756677	0.0349772	0.0349772	0.0247326	0.0247326	0.756677	0.0349772	0.0349772	0.0247326	0.0247326
CASP3	K35SS	26.8377	0.198236	0.140174		0.276809	0.0380353	0.0380353	0.026895	0.026895	0.501888	0.0840915	0.0840915	0.0594616	0.0594616	0.501888	0.0840915	0.0840915	0.0594616	0.0594616
CASP3	Sample 19	26.9764	0.0521756	0.0368937		0.251426	0.00909291	0.00909291	0.00642966	0.00642966	0.697918	0.0455001	0.0455001	0.0321734	0.0321734	0.697918	0.0455001	0.0455001	0.0321734	0.0321734
CASP3	Control 27	27.0114	0.428732	0.30316		0.245395	0.0729251	0.0729251	0.0515658	0.0515658	0.856717	0.2583	0.2583	0.182646	0.182646	0.856717	0.2583	0.2583	0.182646	0.182646
CASP3	Sample 15	27.026	0.0368285	0.0260417		0.242935	0.00620154	0.00620154	0.00438515	0.00438515	0.594003	0.0290415	0.0290415	0.0205355	0.0205355	0.594003	0.0290415	0.0290415	0.0205355	0.0205355
CASP3	Sample 6	27.1171	0.478626	0.338439		0.228061	0.075661	0.075661	0.0535004	0.0535004	0.625235	0.290457	0.290457	0.205384	0.205384	0.625235	0.290457	0.290457	0.205384	0.205384
CASP3	Sample 41	27.2364	0.0620752	0.0438938		0.209967	0.0090343	0.0090343	0.00638822	0.00638822	0.709258	0.0368635	0.0368635	0.0260665	0.0260665	0.709258	0.0368635	0.0368635	0.0260665	0.0260665
CASP3	Sample 25	27.2462	0.00987054	0.00697953		0.208548	0.00142683	0.00142683	0.00100892	0.00100892	0.519838	0.0423664	0.0423664	0.0299575	0.0299575	0.519838	0.0423664	0.0423664	0.0299575	0.0299575
CASP3	Sample 17	27.294	0.0457095	0.0323215		0.201752	0.0063922	0.0063922	0.00451997	0.00451997	3.8308	0.386855	0.386855	0.273548	0.273548	3.8308	0.386855	0.386855	0.273548	0.273548
CASP3	Control 14	27.6024	0.168916	0.119442		0.162917	0.0190749	0.0190749	0.013488	0.013488	0.655791	0.11346	0.11346	0.0802286	0.0802286	0.655791	0.11346	0.11346	0.0802286	0.0802286
CASP3	Control 19	27.6491	0.0226902	0.0160444		0.157734	0.00248079	0.00248079	0.00175418	0.00175418	1.30499	0.0530521	0.0530521	0.0375135	0.0375135	1.30499	0.0530521	0.0530521	0.0375135	0.0375135
CASP3	Control 20	27.7478	0.00400153	0.00282951		0.147304	0.00040857	0.00040857	0.000288902	0.000288902	0.642031	0.0298134	0.0298134	0.0210813	0.0210813	0.642031	0.0298134	0.0298134	0.0210813	0.0210813
CASP3	Sample 29	27.9125	0.120791	0.0854124		0.131407	0.0110022	0.0110022	0.00777975	0.00777975	0.370707	0.0515358	0.0515358	0.0364413	0.0364413	0.370707	0.0515358	0.0515358	0.0364413	0.0364413
CASP3	Sample 35	27.9151	0.350684	0.247971		0.131168	0.0318837	0.0318837	0.0225452	0.0225452	0.862583	0.256496	0.256496	0.18137	0.18137	0.862583	0.256496	0.256496	0.18137	0.18137
CASP3	Sample 43	27.938	0.13133	0.0928641		0.129105	0.0117525	0.0117525	0.00831026	0.00831026	0.786494	0.106616	0.106616	0.075389	0.075389	0.786494	0.106616	0.106616	0.075389	0.075389
CASP3	K33IS	28.1363	0.139741	0.098812		0.112523	0.0108992	0.0108992	0.00770687	0.00770687	0.699577	0.0975932	0.0975932	0.0690088	0.0690088	0.699577	0.0975932	0.0975932	0.0690088	0.0690088
CASP3	Sample 42	28.3277	0.0454009	0.0321033		0.0985423	0.00310108	0.00310108	0.00219279	0.00219279	0.450054	0.0272106	0.0272106	0.0192408	0.0192408	0.450054	0.0272106	0.0272106	0.0192408	0.0192408
CASP3	Sample 38	28.4757	0.269674	0.190689		0.0889353	0.0166241	0.0166241	0.011755	0.011755	0.537809	0.116391	0.116391	0.0823011	0.0823011	0.537809	0.116391	0.116391	0.0823011	0.0823011
CASP3	Sample 31	28.5243	0.255208	0.18046		0.0859879	0.015211	0.015211	0.0107558	0.0107558	0.796117	0.150228	0.150228	0.106227	0.106227	0.796117	0.150228	0.150228	0.106227	0.106227
CASP3	Sample 37	28.5353	0.171286	0.121117		0.0853391	0.010132	0.010132	0.0071644	0.0071644	0.674813	0.0923055	0.0923055	0.0652698	0.0652698	0.674813	0.0923055	0.0923055	0.0652698	0.0652698
CASP3	Sample 40	28.6837	0.493846	0.349202		0.0769968	0.0263566	0.0263566	0.0186369	0.0186369	0.698377	0.246864	0.246864	0.17456	0.17456	0.698377	0.246864	0.246864	0.17456	0.17456
CASP3	Sample 36	28.7697	0.113137	0.0799998		0.072538	0.00568846	0.00568846	0.00402235	0.00402235	0.405267	0.0501543	0.0501543	0.0354644	0.0354644	0.405267	0.0501543	0.0501543	0.0354644	0.0354644
CASP3	Sample 44	29.0772	0.00028053	0.000198365		0.0586173	1.13981e-05	1.13981e-05	8.05964e-06	8.05964e-06	0.854487	0.0436697	0.0436697	0.0308791	0.0308791	0.854487	0.0436697	0.0436697	0.0308791	0.0308791
CASP3	Control 31	29.0913	0.141423	0.100001		0.0580441	0.0056899	0.0056899	0.00402337	0.00402337	0.495244	0.0550097	0.0550097	0.0388978	0.0388978	0.495244	0.0550097	0.0550097	0.0388978	0.0388978
CASP3	K34IS	29.4668	0.128991	0.0912107		0.0447441	0.00400057	0.00400057	0.00282883	0.00282883	0.365513	0.0371964	0.0371964	0.0263018	0.0263018	0.365513	0.0371964	0.0371964	0.0263018	0.0263018
CASP3	Control 34	29.4849	0.0180831	0.0127867		0.044185	0.000553826	0.000553826	0.000391614	0.000391614	0.533308	0.0604372	0.0604372	0.0427356	0.0427356	0.533308	0.0604372	0.0604372	0.0427356	0.0427356
CASP3	Sample 3	29.5741	0.106012	0.0749619		0.0415364	0.00305218	0.00305218	0.00215822	0.00215822	0.522859	0.0518455	0.0518455	0.0366603	0.0366603	0.522859	0.0518455	0.0518455	0.0366603	0.0366603
CASP3	Control 11	29.8311	0.185178	0.130941		0.0347578	0.00446137	0.00446137	0.00315466	0.00315466	0.534169	0.0697192	0.0697192	0.049299	0.049299	0.534169	0.0697192	0.0697192	0.049299	0.049299
CASP3	Sample 39	30.3133	0.375036	0.26519		0.0248837	0.00646864	0.00646864	0.00457402	0.00457402	0.474988	0.14799	0.14799	0.104644	0.104644	0.474988	0.14799	0.14799	0.104644	0.104644
CASP3	Sample 34	30.317	0.343499	0.24289		0.0248189	0.00590925	0.00590925	0.00417847	0.00417847	0.328624	0.0830459	0.0830459	0.0587223	0.0587223	0.328624	0.0830459	0.0830459	0.0587223	0.0587223
CASP3	K34SS	30.9607	0.0398333	0.0281664		0.0158859	0.000438615	0.000438615	0.000310148	0.000310148	0.339652	0.320641	0.320641	0.226728	0.226728	0.339652	0.320641	0.320641	0.226728	0.226728
CASP3	Control 26	34.6642	1.58855	1.12327		0.00121947	0.00134275	0.00134275	0.000949471	0.000949471	0.766994	0.845718	0.845718	0.598013	0.598013	0.766994	0.845718	0.845718	0.598013	0.598013
CEBPA	Sample 22	25.7525	0.077022	0.0544627		1	0.0533876	0.0533876	0.0377507	0.0377507	1.18672	0.0928264	0.0928264	0.0656382	0.0656382	1.18672	0.0928264	0.0928264	0.0656382	0.0656382
CEBPA	Sample 21	26.0192	0.468629	0.331371		0.831201	0.269998	0.269998	0.190918	0.190918	1.12075	0.376952	0.376952	0.266545	0.266545	1.12075	0.376952	0.376952	0.266545	0.266545
CEBPA	Sample 24	26.0973	0.0907202	0.0641489		0.787426	0.0495153	0.0495153	0.0350126	0.0350126	2.10696	0.133603	0.133603	0.0944715	0.0944715	2.10696	0.133603	0.133603	0.0944715	0.0944715
CEBPA	Control 28	26.1752	0.040095	0.0283514		0.74599	0.0207324	0.0207324	0.01466	0.01466	1.36905	0.0524915	0.0524915	0.0371171	0.0371171	1.36905	0.0524915	0.0524915	0.0371171	0.0371171
CEBPA	Sample 5	26.3834	0.335195	0.237019		0.645748	0.150033	0.150033	0.106089	0.106089	1.3011	0.311254	0.311254	0.22009	0.22009	1.3011	0.311254	0.311254	0.22009	0.22009
CEBPA	Sample 36	26.416	0.0461436	0.0326285		0.63134	0.020193	0.020193	0.0142786	0.0142786	3.52727	0.356041	0.356041	0.251759	0.251759	3.52727	0.356041	0.356041	0.251759	0.251759
CEBPA	Sample 23	26.5453	0.181749	0.128516		0.57722	0.0727177	0.0727177	0.0514192	0.0514192	1.05463	0.348501	0.348501	0.246427	0.246427	1.05463	0.348501	0.348501	0.246427	0.246427
CEBPA	Sample 20	26.6624	0.139706	0.0987874		0.532224	0.0515391	0.0515391	0.0364436	0.0364436	0.596375	0.0764187	0.0764187	0.0540362	0.0540362	0.596375	0.0764187	0.0764187	0.0540362	0.0540362
CEBPA	Sample 37	26.738	0.157394	0.111294		0.505059	0.0551004	0.0551004	0.0389619	0.0389619	3.99372	0.513264	0.513264	0.362933	0.362933	3.99372	0.513264	0.513264	0.362933	0.362933
CEBPA	Sample 25	26.7676	0.0977755	0.0691377		0.494803	0.0335342	0.0335342	0.0237122	0.0237122	1.23337	0.130461	0.130461	0.0922497	0.0922497	1.23337	0.130461	0.130461	0.0922497	0.0922497
CEBPA	K35SS	27.2165	0.0977938	0.0691507		0.362481	0.024571	0.024571	0.0173743	0.0173743	0.657223	0.0771711	0.0771711	0.0545682	0.0545682	0.657223	0.0771711	0.0771711	0.0545682	0.0545682
CEBPA	Sample 6	27.2822	0.080772	0.0571144		0.346342	0.0193906	0.0193906	0.0137112	0.0137112	0.949506	0.313315	0.313315	0.221547	0.221547	0.949506	0.313315	0.313315	0.221547	0.221547
CEBPA	Sample 7	27.3498	0.00935961	0.00661825		0.330501	0.00214415	0.00214415	0.00151614	0.00151614	0.469497	0.0664069	0.0664069	0.0469568	0.0469568	0.469497	0.0664069	0.0664069	0.0469568	0.0469568
CEBPA	Sample 3	27.4813	0.0378685	0.0267771		0.301694	0.007919	0.007919	0.00559958	0.00559958	3.79772	0.271785	0.271785	0.192181	0.192181	3.79772	0.271785	0.271785	0.192181	0.192181
CEBPA	Control 20	27.6217	0.138307	0.0977981		0.273729	0.0262417	0.0262417	0.0185557	0.0185557	1.19306	0.127044	0.127044	0.0898335	0.0898335	1.19306	0.127044	0.127044	0.0898335	0.0898335
CEBPA	Sample 43	27.7462	0.0429704	0.0303847		0.251093	0.00747877	0.00747877	0.00528829	0.00528829	1.52964	0.16026	0.16026	0.113321	0.113321	1.52964	0.16026	0.16026	0.113321	0.113321
CEBPA	Sample 35	27.8071	0.0961691	0.0680018		0.240717	0.016046	0.016046	0.0113462	0.0113462	1.583	0.290943	0.290943	0.205728	0.205728	1.583	0.290943	0.290943	0.205728	0.205728
CEBPA	Sample 17	28.0582	0.268754	0.190038		0.202262	0.0376787	0.0376787	0.0266429	0.0266429	3.84049	0.804643	0.804643	0.568969	0.568969	3.84049	0.804643	0.804643	0.568969	0.568969
CEBPA	Sample 15	28.0583	0.190599	0.134774		0.202249	0.0267198	0.0267198	0.0188937	0.0188937	0.49452	0.0685096	0.0685096	0.0484436	0.0484436	0.49452	0.0685096	0.0685096	0.0484436	0.0484436
CEBPA	Sample 41	28.0616	0.0991188	0.0700876		0.201782	0.0138632	0.0138632	0.00980278	0.00980278	0.68161	0.0508714	0.0508714	0.0359715	0.0359715	0.68161	0.0508714	0.0508714	0.0359715	0.0359715
CEBPA	Sample 29	28.0849	0.023134	0.0163582		0.198552	0.00318383	0.00318383	0.00225131	0.00225131	0.560125	0.0628082	0.0628082	0.0444121	0.0444121	0.560125	0.0628082	0.0628082	0.0444121	0.0444121
CEBPA	K33IS	28.3313	0.178848	0.126464		0.167381	0.0207498	0.0207498	0.0146724	0.0146724	1.04064	0.166004	0.166004	0.117382	0.117382	1.04064	0.166004	0.166004	0.117382	0.117382
CEBPA	Control 11	28.4352	0.0731166	0.0517013		0.155742	0.0078931	0.0078931	0.00558127	0.00558127	2.3935	0.133876	0.133876	0.0946645	0.0946645	2.3935	0.133876	0.133876	0.0946645	0.0946645
CEBPA	Sample 16	28.6548	0.161138	0.113942		0.133758	0.0149398	0.0149398	0.010564	0.010564	0.270389	0.0540957	0.0540957	0.0382514	0.0382514	0.270389	0.0540957	0.0540957	0.0382514	0.0382514
CEBPA	Control 19	28.8604	0.0776908	0.0549357		0.115988	0.00624608	0.00624608	0.00441665	0.00441665	0.959612	0.0629645	0.0629645	0.0445226	0.0445226	0.959612	0.0629645	0.0629645	0.0445226	0.0445226
CEBPA	Control 34	29.1131	0.243841	0.172422		0.0973555	0.0164548	0.0164548	0.0116353	0.0116353	1.17507	0.238665	0.238665	0.168762	0.168762	1.17507	0.238665	0.238665	0.168762	0.168762
CEBPA	Sample 19	29.1618	0.0675682	0.0477779		0.0941247	0.0044083	0.0044083	0.00311714	0.00311714	0.261275	0.0187242	0.0187242	0.01324	0.01324	0.261275	0.0187242	0.0187242	0.01324	0.01324
CEBPA	Control 14	29.2743	0.239676	0.169476		0.0870613	0.0144636	0.0144636	0.0102273	0.0102273	0.350449	0.0733638	0.0733638	0.0518761	0.0518761	0.350449	0.0733638	0.0733638	0.0518761	0.0518761
CEBPA	Sample 38	29.3794	0.0225494	0.0159448		0.0809455	0.00126518	0.00126518	0.000894619	0.000894619	0.489493	0.0539339	0.0539339	0.038137	0.038137	0.489493	0.0539339	0.0539339	0.038137	0.038137
CEBPA	Sample 40	29.4051	0.00837714	0.00592353		0.079514	0.000461705	0.000461705	0.000326475	0.000326475	0.721209	0.0637325	0.0637325	0.0450657	0.0450657	0.721209	0.0637325	0.0637325	0.0450657	0.0450657
CEBPA	Sample 34	29.5642	0.017824	0.0126035		0.0712147	0.000879834	0.000879834	0.000622137	0.000622137	0.942946	0.0807012	0.0807012	0.0570644	0.0570644	0.942946	0.0807012	0.0807012	0.0570644	0.0570644
CEBPA	Sample 42	29.7347	0.0026672	0.00188599		0.0632745	0.000116979	0.000116979	8.2717e-05	8.2717e-05	0.288982	0.0149283	0.0149283	0.0105559	0.0105559	0.288982	0.0149283	0.0149283	0.0105559	0.0105559
CEBPA	Control 27	29.9435	0.431108	0.304839		0.0547488	0.0163601	0.0163601	0.0115683	0.0115683	0.191138	0.0579382	0.0579382	0.0409685	0.0409685	0.191138	0.0579382	0.0579382	0.0409685	0.0409685
CEBPA	Sample 44	29.9447	0.429407	0.303637		0.0547049	0.0162825	0.0162825	0.0115135	0.0115135	0.797454	0.24083	0.24083	0.170292	0.170292	0.797454	0.24083	0.24083	0.170292	0.170292
CEBPA	K34IS	30.0547	0.00405908	0.0028702		0.0506861	0.000142607	0.000142607	0.000100838	0.000100838	0.414053	0.0201566	0.0201566	0.0142528	0.0142528	0.414053	0.0201566	0.0201566	0.0142528	0.0142528
CEBPA	Sample 30	30.1959	0.00968134	0.00684574		0.045962	0.000308432	0.000308432	0.000218095	0.000218095	0.110592	0.0105098	0.0105098	0.00743153	0.00743153	0.110592	0.0105098	0.0105098	0.00743153	0.00743153
CEBPA	K34SS	30.2356	0.0447592	0.0316495		0.0447148	0.00138727	0.00138727	0.000980945	0.000980945	0.956036	0.902626	0.902626	0.638253	0.638253	0.956036	0.902626	0.902626	0.638253	0.638253
CEBPA	Control 31	31.0794	0.0196902	0.0139231		0.0249129	0.000340017	0.000340017	0.000240428	0.000240428	0.212562	0.011476	0.011476	0.00811477	0.00811477	0.212562	0.011476	0.011476	0.00811477	0.00811477
CEBPA	Sample 39	31.1578	0.062797	0.0444042		0.0235956	0.00102706	0.00102706	0.00072624	0.00072624	0.4504	0.0797995	0.0797995	0.0564268	0.0564268	0.4504	0.0797995	0.0797995	0.0564268	0.0564268
CEBPA	Sample 31	31.3116	0.456602	0.322867		0.0212093	0.00671258	0.00671258	0.00474651	0.00474651	0.196366	0.0634729	0.0634729	0.0448821	0.0448821	0.196366	0.0634729	0.0634729	0.0448821	0.0448821
CEBPA	Control 26	36.0775	0.339877	0.240329		0.000779581	0.000183657	0.000183657	0.000129865	0.000129865	0.490323	0.118998	0.118998	0.0841441	0.0841441	0.490323	0.118998	0.118998	0.0841441	0.0841441
COL1A1	Sample 20	16.612	0.0168766	0.0119335		1	0.011698	0.011698	0.0082717	0.0082717	1.12053	0.0949411	0.0949411	0.0671335	0.0671335	1.12053	0.0949411	0.0949411	0.0671335	0.0671335
COL1A1	Sample 7	16.823	0.0576706	0.0407793		0.863962	0.0345362	0.0345362	0.0244208	0.0244208	1.22731	0.180218	0.180218	0.127434	0.127434	1.22731	0.180218	0.180218	0.127434	0.127434
COL1A1	Sample 16	17.3439	0.100594	0.0711307		0.60213	0.0419843	0.0419843	0.0296874	0.0296874	1.21719	0.219138	0.219138	0.154954	0.154954	1.21719	0.219138	0.219138	0.154954	0.154954
COL1A1	Sample 6	17.4704	0.00425516	0.00300885		0.551585	0.00162687	0.00162687	0.00115037	0.00115037	1.51218	0.491772	0.491772	0.347735	0.347735	1.51218	0.491772	0.491772	0.347735	0.347735
COL1A1	Sample 15	18.3372	0.00505341	0.0035733		0.302471	0.00105948	0.00105948	0.000749167	0.000749167	0.739575	0.0309471	0.0309471	0.0218829	0.0218829	0.739575	0.0309471	0.0309471	0.0218829	0.0218829
COL1A1	Control 14	18.4279	0.0121519	0.00859267		0.284028	0.00239237	0.00239237	0.00169166	0.00169166	1.1433	0.145948	0.145948	0.103201	0.103201	1.1433	0.145948	0.145948	0.103201	0.103201
COL1A1	Sample 19	18.7158	0.148312	0.104872		0.232648	0.0239166	0.0239166	0.0169116	0.0169116	0.645793	0.0750637	0.0750637	0.0530781	0.0530781	0.645793	0.0750637	0.0750637	0.0530781	0.0530781
COL1A1	Sample 23	18.7378	0.517625	0.366016		0.229133	0.0822106	0.0822106	0.0581317	0.0581317	0.418646	0.197277	0.197277	0.139496	0.139496	0.418646	0.197277	0.197277	0.139496	0.139496
COL1A1	Sample 5	18.8159	0.0379764	0.0268534		0.217061	0.00571374	0.00571374	0.00404022	0.00404022	0.437348	0.027451	0.027451	0.0194108	0.0194108	0.437348	0.027451	0.027451	0.0194108	0.0194108
COL1A1	Control 27	19.0711	1.91834e-05	1.35647e-05		0.181865	2.41825e-06	2.41825e-06	1.70996e-06	1.70996e-06	0.634925	0.0323075	0.0323075	0.0228449	0.0228449	0.634925	0.0323075	0.0323075	0.0228449	0.0228449
COL1A1	Sample 25	19.4034	0.0816676	0.0577477		0.144451	0.00817705	0.00817705	0.00578204	0.00578204	0.360067	0.0356444	0.0356444	0.0252044	0.0252044	0.360067	0.0356444	0.0356444	0.0252044	0.0252044
COL1A1	Sample 30	19.4065	0.0277703	0.0196366		0.144143	0.00277459	0.00277459	0.00196193	0.00196193	0.346832	0.0335487	0.0335487	0.0237225	0.0237225	0.346832	0.0335487	0.0335487	0.0237225	0.0237225
COL1A1	K35SS	19.4223	0.0540789	0.0382395		0.142571	0.00534422	0.00534422	0.00377893	0.00377893	0.258499	0.0266112	0.0266112	0.0188169	0.0188169	0.258499	0.0266112	0.0266112	0.0188169	0.0188169
COL1A1	Sample 29	19.591	0.0575338	0.0406825		0.126839	0.00505825	0.00505825	0.00357672	0.00357672	0.357819	0.0421968	0.0421968	0.0298376	0.0298376	0.357819	0.0421968	0.0421968	0.0298376	0.0298376
COL1A1	Sample 22	19.9561	0.1382	0.0977222		0.0984739	0.00943311	0.00943311	0.00667022	0.00667022	0.116861	0.0130365	0.0130365	0.00921818	0.00921818	0.116861	0.0130365	0.0130365	0.00921818	0.00921818
COL1A1	Sample 38	20.147	0.0252145	0.0178293		0.0862711	0.00150779	0.00150779	0.00106617	0.00106617	0.521698	0.0576269	0.0576269	0.0407484	0.0407484	0.521698	0.0576269	0.0576269	0.0407484	0.0407484
COL1A1	Sample 42	20.1639	0.0189486	0.0133987		0.0852668	0.00111991	0.00111991	0.000791896	0.000791896	0.389423	0.0207445	0.0207445	0.0146686	0.0146686	0.389423	0.0207445	0.0207445	0.0146686	0.0146686
COL1A1	Control 28	20.2383	0.138233	0.0977457		0.0809827	0.00775944	0.00775944	0.00548675	0.00548675	0.14862	0.0147714	0.0147714	0.0104449	0.0104449	0.14862	0.0147714	0.0147714	0.0104449	0.0104449
COL1A1	Sample 21	20.2433	0.0106219	0.00751085		0.0807033	0.000594184	0.000594184	0.000420151	0.000420151	0.108816	0.00952699	0.00952699	0.0067366	0.0067366	0.108816	0.00952699	0.00952699	0.0067366	0.0067366
COL1A1	Control 31	20.2787	0.0594262	0.0420206		0.0787447	0.00324358	0.00324358	0.00229356	0.00229356	0.671865	0.0446943	0.0446943	0.0316036	0.0316036	0.671865	0.0446943	0.0446943	0.0316036	0.0316036
COL1A1	Sample 41	20.3189	0.00119628	0.000845894		0.0765806	6.35002e-05	6.35002e-05	4.49014e-05	4.49014e-05	0.258685	0.00754511	0.00754511	0.0053352	0.0053352	0.258685	0.00754511	0.00754511	0.0053352	0.0053352
COL1A1	Sample 43	20.4246	0.00310779	0.00219754		0.0711717	0.000153315	0.000153315	0.00010841	0.00010841	0.433572	0.043561	0.043561	0.0308023	0.0308023	0.433572	0.043561	0.043561	0.0308023	0.0308023
COL1A1	Sample 31	20.4433	0.00133013	0.000940542		0.0702517	6.47702e-05	6.47702e-05	4.57995e-05	4.57995e-05	0.650424	0.0427318	0.0427318	0.0302159	0.0302159	0.650424	0.0427318	0.0427318	0.0302159	0.0302159
COL1A1	Control 19	20.511	0.00590236	0.0041736		0.0670341	0.00027425	0.00027425	0.000193924	0.000193924	0.554598	0.020914	0.020914	0.0147884	0.0147884	0.554598	0.020914	0.020914	0.0147884	0.0147884
COL1A1	Control 20	20.7065	0.0222271	0.015717		0.0585367	0.000901856	0.000901856	0.000637709	0.000637709	0.255135	0.0124625	0.0124625	0.00881229	0.00881229	0.255135	0.0124625	0.0124625	0.00881229	0.00881229
COL1A1	Sample 39	20.908	0.0245266	0.0173429		0.0509081	0.000865464	0.000865464	0.000611976	0.000611976	0.97175	0.167709	0.167709	0.118588	0.118588	0.97175	0.167709	0.167709	0.118588	0.118588
COL1A1	Sample 40	21.3085	0.0682018	0.048226		0.0385669	0.00182321	0.00182321	0.0012892	0.0012892	0.34981	0.0349987	0.0349987	0.0247479	0.0247479	0.34981	0.0349987	0.0349987	0.0247479	0.0247479
COL1A1	Control 11	21.6251	0.136389	0.0964416		0.0309682	0.00292766	0.00292766	0.00207017	0.00207017	0.475929	0.0463814	0.0463814	0.0327966	0.0327966	0.475929	0.0463814	0.0463814	0.0327966	0.0327966
COL1A1	K34IS	22.0066	0.121522	0.0859292		0.0237729	0.00200246	0.00200246	0.00141595	0.00141595	0.1942	0.0188855	0.0188855	0.0133541	0.0133541	0.1942	0.0188855	0.0188855	0.0133541	0.0133541
COL1A1	Sample 3	22.2503	0.024277	0.0171664		0.0200778	0.00033786	0.00033786	0.000238903	0.000238903	0.252739	0.017356	0.017356	0.0122726	0.0122726	0.252739	0.017356	0.017356	0.0122726	0.0122726
COL1A1	Sample 36	22.7176	0.0831506	0.0587964		0.0145223	0.000837004	0.000837004	0.000591851	0.000591851	0.0811358	0.00906677	0.00906677	0.00641118	0.00641118	0.0811358	0.00906677	0.00906677	0.00641118	0.00641118
COL1A1	Sample 44	22.8209	0.00890683	0.00629808		0.0135191	8.34633e-05	8.34633e-05	5.90174e-05	5.90174e-05	0.197073	0.0101448	0.0101448	0.00717346	0.00717346	0.197073	0.0101448	0.0101448	0.00717346	0.00717346
COL1A1	Sample 35	22.8429	0.236999	0.167584		0.0133146	0.00218726	0.00218726	0.00154663	0.00154663	0.0875591	0.0207799	0.0207799	0.0146936	0.0146936	0.0875591	0.0207799	0.0207799	0.0146936	0.0146936
COL1A1	Sample 24	23.2784	0.0158618	0.011216		0.0098452	0.000108244	0.000108244	7.654e-05	7.654e-05	0.0263434	0.000360749	0.000360749	0.000255088	0.000255088	0.0263434	0.000360749	0.000360749	0.000255088	0.000255088
COL1A1	K34SS	24.3119	0.163409	0.115547		0.00480965	0.000544771	0.000544771	0.000385211	0.000385211	0.102834	0.0977329	0.0977329	0.0691076	0.0691076	0.102834	0.0977329	0.0977329	0.0691076	0.0691076
COL1A1	Sample 17	24.7413	0.123591	0.0873923		0.00357138	0.000305949	0.000305949	0.000216339	0.000216339	0.0678122	0.00871935	0.00871935	0.00616551	0.00616551	0.0678122	0.00871935	0.00871935	0.00616551	0.00616551
COL1A1	Sample 34	25.1372	0.0120021	0.00848675		0.00271443	2.25819e-05	2.25819e-05	1.59678e-05	1.59678e-05	0.0359415	0.00305845	0.00305845	0.00216265	0.00216265	0.0359415	0.00305845	0.00305845	0.00216265	0.00216265
COL1A1	Control 34	25.4547	0.0501817	0.0354838		0.00217817	7.57641e-05	7.57641e-05	5.35733e-05	5.35733e-05	0.0262903	0.00309907	0.00309907	0.00219137	0.00219137	0.0262903	0.00309907	0.00309907	0.00219137	0.00219137
COL1A1	K33IS	26.3424	0.188564	0.133335		0.00117725	0.00015387	0.00015387	0.000108803	0.000108803	0.00731919	0.00120627	0.00120627	0.000852964	0.000852964	0.00731919	0.00120627	0.00120627	0.000852964	0.000852964
COL1A1	Control 26	26.6496	0.114942	0.0812762		0.00095146	7.58044e-05	7.58044e-05	5.36018e-05	5.36018e-05	0.598428	0.059081	0.059081	0.0417766	0.0417766	0.598428	0.059081	0.059081	0.0417766	0.0417766
COL1A1	Sample 37	27.2374	0.0745656	0.0527258		0.000633056	3.27195e-05	3.27195e-05	2.31362e-05	2.31362e-05	0.00500585	0.00042729	0.00042729	0.00030214	0.00030214	0.00500585	0.00042729	0.00042729	0.00030214	0.00030214
COL3A1	Sample 20	16.0705	0.212054	0.149945		1	0.146984	0.146984	0.103934	0.103934	1.12053	0.189653	0.189653	0.134105	0.134105	1.12053	0.189653	0.189653	0.134105	0.134105
COL3A1	Sample 16	16.5254	0.0355378	0.025129		0.72955	0.0179709	0.0179709	0.0127074	0.0127074	1.47477	0.247471	0.247471	0.174988	0.174988	1.47477	0.247471	0.247471	0.174988	0.174988
COL3A1	Sample 7	16.679	0.0470314	0.0332562		0.655892	0.0213819	0.0213819	0.0151193	0.0151193	0.931736	0.135107	0.135107	0.0955352	0.0955352	0.931736	0.135107	0.135107	0.0955352	0.0955352
COL3A1	Sample 30	17.0938	0.0108228	0.00765289		0.491993	0.00369084	0.00369084	0.00260981	0.00260981	1.18382	0.11257	0.11257	0.0795991	0.0795991	1.18382	0.11257	0.11257	0.0795991	0.0795991
COL3A1	Sample 23	17.3716	0.14864	0.105105		0.405821	0.0418116	0.0418116	0.0295653	0.0295653	0.741472	0.239048	0.239048	0.169032	0.169032	0.741472	0.239048	0.239048	0.169032	0.169032
COL3A1	Sample 19	17.5008	0.128712	0.0910132		0.37105	0.0331038	0.0331038	0.0234079	0.0234079	1.02998	0.107542	0.107542	0.0760438	0.0760438	1.02998	0.107542	0.107542	0.0760438	0.0760438
COL3A1	Sample 6	17.5119	0.27473	0.194264		0.368209	0.0701175	0.0701175	0.0495806	0.0495806	1.00946	0.38041	0.38041	0.26899	0.26899	1.00946	0.38041	0.38041	0.26899	0.26899
COL3A1	Sample 15	17.6033	0.13012	0.0920084		0.345621	0.0311723	0.0311723	0.0220421	0.0220421	0.845082	0.0839711	0.0839711	0.0593765	0.0593765	0.845082	0.0839711	0.0839711	0.0593765	0.0593765
COL3A1	Sample 5	17.751	0.0464786	0.0328653		0.311974	0.0100507	0.0100507	0.00710693	0.00710693	0.628586	0.0411457	0.0411457	0.0290944	0.0290944	0.628586	0.0411457	0.0411457	0.0290944	0.0290944
COL3A1	Control 14	18.0563	0.105836	0.0748375		0.252483	0.0185221	0.0185221	0.0130971	0.0130971	1.01632	0.149391	0.149391	0.105635	0.105635	1.01632	0.149391	0.149391	0.105635	0.105635
COL3A1	Control 27	18.2216	0.0972558	0.0687702		0.225141	0.0151773	0.0151773	0.010732	0.010732	0.786007	0.0663869	0.0663869	0.0469426	0.0469426	0.786007	0.0663869	0.0663869	0.0469426	0.0469426
COL3A1	K35SS	18.3125	0.0772835	0.0546477		0.211398	0.0113244	0.0113244	0.00800753	0.00800753	0.383291	0.0420961	0.0420961	0.0297664	0.0297664	0.383291	0.0420961	0.0420961	0.0297664	0.0297664
COL3A1	Sample 22	18.8116	0.267195	0.188936		0.14957	0.0277012	0.0277012	0.0195877	0.0195877	0.177498	0.0344042	0.0344042	0.0243274	0.0243274	0.177498	0.0344042	0.0344042	0.0243274	0.0243274
COL3A1	Sample 42	18.9238	0.016765	0.0118547		0.138384	0.00160811	0.00160811	0.0011371	0.0011371	0.632015	0.0334443	0.0334443	0.0236487	0.0236487	0.632015	0.0334443	0.0334443	0.0236487	0.0236487
COL3A1	Sample 25	19.0073	0.00897049	0.0063431		0.130603	0.00081207	0.00081207	0.000574221	0.000574221	0.325548	0.0265156	0.0265156	0.0187494	0.0187494	0.325548	0.0265156	0.0265156	0.0187494	0.0187494
COL3A1	Sample 41	19.0461	0.0267251	0.0188975		0.127131	0.00235503	0.00235503	0.00166526	0.00166526	0.429443	0.014834	0.014834	0.0104893	0.0104893	0.429443	0.014834	0.014834	0.0104893	0.0104893
COL3A1	Sample 21	19.1252	0.0272272	0.0192525		0.120348	0.00227125	0.00227125	0.00160602	0.00160602	0.16227	0.0144841	0.0144841	0.0102418	0.0102418	0.16227	0.0144841	0.0144841	0.0102418	0.0102418
COL3A1	Control 28	19.3967	0.0271109	0.0191703		0.0997045	0.00187363	0.00187363	0.00132486	0.00132486	0.182979	0.00593154	0.00593154	0.00419423	0.00419423	0.182979	0.00593154	0.00593154	0.00419423	0.00419423
COL3A1	Sample 43	19.469	0.188217	0.133089		0.0948327	0.0123721	0.0123721	0.00874836	0.00874836	0.577713	0.0951209	0.0951209	0.0672607	0.0672607	0.577713	0.0951209	0.0951209	0.0672607	0.0672607
COL3A1	Control 31	19.6008	0.119441	0.0844575		0.0865495	0.00716544	0.00716544	0.00506673	0.00506673	0.738458	0.0722888	0.0722888	0.0511159	0.0511159	0.738458	0.0722888	0.0722888	0.0511159	0.0511159
COL3A1	Control 19	19.7595	0.0841758	0.0595213		0.0775345	0.00452385	0.00452385	0.00319884	0.00319884	0.641472	0.0444869	0.0444869	0.031457	0.031457	0.641472	0.0444869	0.0444869	0.031457	0.031457
COL3A1	Sample 29	19.8189	0.365837	0.258686		0.0744111	0.0188691	0.0188691	0.0133425	0.0133425	0.209918	0.0581056	0.0581056	0.0410868	0.0410868	0.209918	0.0581056	0.0581056	0.0410868	0.0410868
COL3A1	Control 20	19.945	0.286917	0.202881		0.0681832	0.01356	0.01356	0.00958836	0.00958836	0.29718	0.060686	0.060686	0.0429115	0.0429115	0.29718	0.060686	0.060686	0.0429115	0.0429115
COL3A1	Sample 38	20.1093	0.0440018	0.031114		0.0608424	0.00185568	0.00185568	0.00131216	0.00131216	0.367926	0.0416687	0.0416687	0.0294642	0.0294642	0.367926	0.0416687	0.0416687	0.0294642	0.0294642
COL3A1	Sample 40	20.1231	0.0412654	0.0291791		0.0602614	0.00172366	0.00172366	0.00121881	0.00121881	0.546584	0.0506689	0.0506689	0.0358283	0.0358283	0.546584	0.0506689	0.0506689	0.0358283	0.0358283
COL3A1	Sample 44	20.55	1.67137	1.18184		0.0448272	0.0519326	0.0519326	0.0367219	0.0367219	0.653464	0.757778	0.757778	0.53583	0.53583	0.653464	0.757778	0.757778	0.53583	0.53583
COL3A1	Sample 31	20.8309	0.331992	0.234754		0.0368962	0.00849054	0.00849054	0.00600372	0.00600372	0.341603	0.0817498	0.0817498	0.0578058	0.0578058	0.341603	0.0817498	0.0817498	0.0578058	0.0578058
COL3A1	Control 11	20.9739	0.148461	0.104978		0.0334139	0.00343848	0.00343848	0.00243137	0.00243137	0.513516	0.0542229	0.0542229	0.0383414	0.0383414	0.513516	0.0542229	0.0542229	0.0383414	0.0383414
COL3A1	K34IS	20.9937	0.0122007	0.00862719		0.03296	0.000278738	0.000278738	0.000197098	0.000197098	0.269249	0.0132821	0.0132821	0.00939185	0.00939185	0.269249	0.0132821	0.0132821	0.00939185	0.00939185
COL3A1	Sample 3	21.573	0.0235444	0.0166484		0.022059	0.000359998	0.000359998	0.000254557	0.000254557	0.277679	0.0190346	0.0190346	0.0134595	0.0134595	0.277679	0.0190346	0.0190346	0.0134595	0.0134595
COL3A1	Sample 35	21.6392	0.239974	0.169687		0.0210693	0.00350462	0.00350462	0.00247814	0.00247814	0.138556	0.033081	0.033081	0.0233918	0.0233918	0.138556	0.033081	0.033081	0.0233918	0.0233918
COL3A1	Sample 39	21.677	0.329365	0.232896		0.0205246	0.00468574	0.00468574	0.00331332	0.00331332	0.391781	0.111926	0.111926	0.0791437	0.0791437	0.391781	0.111926	0.111926	0.0791437	0.0791437
COL3A1	Sample 36	22.0353	0.0377302	0.0266792		0.0160113	0.000418736	0.000418736	0.000296091	0.000296091	0.0894545	0.00887798	0.00887798	0.00627768	0.00627768	0.0894545	0.00887798	0.00887798	0.00627768	0.00627768
COL3A1	Sample 24	22.7722	0.0390344	0.0276015		0.00960678	0.000259926	0.000259926	0.000183796	0.000183796	0.0257054	0.00072647	0.00072647	0.000513692	0.000513692	0.0257054	0.00072647	0.00072647	0.000513692	0.000513692
COL3A1	Sample 17	22.8821	0.318247	0.225035		0.00890271	0.00196387	0.00196387	0.00138867	0.00138867	0.169042	0.0406598	0.0406598	0.0287508	0.0287508	0.169042	0.0406598	0.0406598	0.0287508	0.0287508
COL3A1	K34SS	23.7326	0.1893	0.133855		0.00493717	0.000647819	0.000647819	0.000458077	0.000458077	0.10556	0.100568	0.100568	0.0711121	0.0711121	0.10556	0.100568	0.100568	0.0711121	0.0711121
COL3A1	K33IS	24.2938	0.1724	0.121905		0.00334616	0.000399861	0.000399861	0.000282744	0.000282744	0.0208036	0.0032469	0.0032469	0.0022959	0.0022959	0.0208036	0.0032469	0.0032469	0.0022959	0.0022959
COL3A1	Control 34	24.7041	0.061304	0.0433485		0.00251791	0.000106993	0.000106993	7.56553e-05	7.56553e-05	0.0303909	0.00365843	0.00365843	0.0025869	0.0025869	0.0303909	0.00365843	0.00365843	0.0025869	0.0025869
COL3A1	Sample 34	24.8812	0.0946595	0.0669344		0.00222694	0.000146116	0.000146116	0.00010332	0.00010332	0.0294867	0.00315894	0.00315894	0.00223371	0.00223371	0.0294867	0.00315894	0.00315894	0.00223371	0.00223371
COL3A1	Control 26	25.4439	0.130101	0.0919951		0.00150781	0.000135972	0.000135972	9.6147e-05	9.6147e-05	0.948346	0.101839	0.101839	0.072011	0.072011	0.948346	0.101839	0.101839	0.072011	0.072011
COL3A1	Sample 37	26.0919	0.0105192	0.00743818		0.000962227	7.01593e-06	7.01593e-06	4.96101e-06	4.96101e-06	0.00760874	0.000519842	0.000519842	0.000367584	0.000367584	0.00760874	0.000519842	0.000519842	0.000367584	0.000367584
CSRP3	Sample 15		0			0	0	0
CSRP3	Sample 16		0			0	0	0
CSRP3	Sample 34		0			0	0	0
CSRP3	Sample 35		0			0	0	0
CSRP3	Sample 5		0			0	0	0
CSRP3	Sample 6		0			0	0	0
CSRP3	Sample 7		0			0	0	0
CSRP3	K33IS	19.5185	0.227279	0.16071		1	0.157538	0.157538	0.111396	0.111396	6.21717	1.16142	1.16142	0.821245	0.821245	6.21717	1.16142	1.16142	0.821245	0.821245
CSRP3	Sample 17	20.106	0.107931	0.0763185		0.665476	0.0497855	0.0497855	0.0352037	0.0352037	12.6358	1.53675	1.53675	1.08665	1.08665	12.6358	1.53675	1.53675	1.08665	1.08665
CSRP3	Sample 24	20.3669	0.246468	0.174279		0.555381	0.0948806	0.0948806	0.0670907	0.0670907	1.48606	0.254167	0.254167	0.179723	0.179723	1.48606	0.254167	0.254167	0.179723	0.179723
CSRP3	Sample 37	20.5648	0.299135	0.211521		0.484188	0.100394	0.100394	0.0709892	0.0709892	3.82868	0.835377	0.835377	0.590701	0.590701	3.82868	0.835377	0.835377	0.590701	0.590701
CSRP3	Sample 20	22.094	0.264741	0.1872		0.167765	0.0307856	0.0307856	0.0217687	0.0217687	0.187987	0.0379322	0.0379322	0.0268221	0.0268221	0.187987	0.0379322	0.0379322	0.0268221	0.0268221
CSRP3	Sample 44	22.5267	0.0289058	0.0204395		0.124287	0.0024902	0.0024902	0.00176084	0.00176084	1.81177	0.0994539	0.0994539	0.0703245	0.0703245	1.81177	0.0994539	0.0994539	0.0703245	0.0703245
CSRP3	Control 34	22.5865	0.0461974	0.0326665		0.119244	0.00381839	0.00381839	0.00270001	0.00270001	1.43927	0.168529	0.168529	0.119168	0.119168	1.43927	0.168529	0.168529	0.119168	0.119168
CSRP3	Control 20	22.7149	0.0434653	0.0307346		0.109087	0.00328657	0.00328657	0.00232395	0.00232395	0.475461	0.0262854	0.0262854	0.0185866	0.0185866	0.475461	0.0262854	0.0262854	0.0185866	0.0185866
CSRP3	Control 19	24.8544	0.310036	0.219229		0.0247582	0.00532055	0.00532055	0.0037622	0.0037622	0.204834	0.0446837	0.0446837	0.0315961	0.0315961	0.204834	0.0446837	0.0446837	0.0315961	0.0315961
CSRP3	Sample 38	25.6944	0.038706	0.0273693		0.0138317	0.000371092	0.000371092	0.000262401	0.000262401	0.0836432	0.00939482	0.00939482	0.00664314	0.00664314	0.0836432	0.00939482	0.00939482	0.00664314	0.00664314
CSRP3	Sample 39	26.2463	0.251253	0.177663		0.00943439	0.00164305	0.00164305	0.00116181	0.00116181	0.180087	0.0440482	0.0440482	0.0311468	0.0311468	0.180087	0.0440482	0.0440482	0.0311468	0.0311468
CSRP3	Sample 25	27.7599	0.0571523	0.0404128		0.00330442	0.000130905	0.000130905	9.25635e-05	9.25635e-05	0.00823679	0.000744264	0.000744264	0.000526274	0.000526274	0.00823679	0.000744264	0.000744264	0.000526274	0.000526274
CSRP3	Control 31	28.677	0.461944	0.326644		0.00174994	0.000560321	0.000560321	0.000396207	0.000396207	0.0149308	0.00484397	0.00484397	0.0034252	0.0034252	0.0149308	0.00484397	0.00484397	0.0034252	0.0034252
CSRP3	Control 14	28.8624	0.202337	0.143074		0.00153889	0.000215829	0.000215829	0.000152614	0.000152614	0.00619452	0.00117361	0.00117361	0.000829866	0.000829866	0.00619452	0.00117361	0.00117361	0.000829866	0.000829866
CSRP3	Sample 19	28.9403	0.245519	0.173608		0.00145793	0.000248111	0.000248111	0.000175441	0.000175441	0.00404697	0.000722855	0.000722855	0.000511136	0.000511136	0.00404697	0.000722855	0.000722855	0.000511136	0.000511136
CSRP3	Control 28	29.0507	0.205089	0.14502		0.00135059	0.000191996	0.000191996	0.000135762	0.000135762	0.00247861	0.000358384	0.000358384	0.000253415	0.000253415	0.00247861	0.000358384	0.000358384	0.000253415	0.000253415
CSRP3	Sample 40	29.5494	0.0581934	0.041149		0.000955871	3.85566e-05	3.85566e-05	2.72636e-05	2.72636e-05	0.00866995	0.00084069	0.00084069	0.000594458	0.000594458	0.00866995	0.00084069	0.00084069	0.000594458	0.000594458
CSRP3	Control 11	29.8326	0.592508	0.418966		0.000785506	0.000322604	0.000322604	0.000228115	0.000228115	0.0120719	0.0049661	0.0049661	0.00351156	0.00351156	0.0120719	0.0049661	0.0049661	0.00351156	0.00351156
CSRP3	Control 26	30.1664	0.0224858	0.0158999		0.000623253	9.71401e-06	9.71401e-06	6.86884e-06	6.86884e-06	0.392	0.023658	0.023658	0.0167288	0.0167288	0.392	0.023658	0.023658	0.0167288	0.0167288
CSRP3	Control 27	30.648	0.335681	0.237362		0.000446345	0.000103854	0.000103854	7.34358e-05	7.34358e-05	0.00155827	0.000371142	0.000371142	0.000262437	0.000262437	0.00155827	0.000371142	0.000371142	0.000262437	0.000262437
CSRP3	Sample 42	32.7537	0.109062	0.0771187		0.000103707	7.83989e-06	7.83989e-06	5.54364e-06	5.54364e-06	0.000473644	4.33584e-05	4.33584e-05	3.0659e-05	3.0659e-05	0.000473644	4.33584e-05	4.33584e-05	3.0659e-05	3.0659e-05
CSRP3	Sample 31	33.0456	0.62475	0.441765		8.47099e-05	3.66831e-05	3.66831e-05	2.59389e-05	2.59389e-05	0.000784285	0.000343515	0.000343515	0.000242902	0.000242902	0.000784285	0.000343515	0.000343515	0.000242902	0.000242902
CSRP3	Sample 41	33.1913	0.967686	0.684258		7.65723e-05	5.13608e-05	5.13608e-05	3.63176e-05	3.63176e-05	0.000258658	0.000173658	0.000173658	0.000122795	0.000122795	0.000258658	0.000173658	0.000173658	0.000122795	0.000122795
CSRP3	Sample 43	33.3787	1.25092	0.884532		6.72424e-05	5.83039e-05	5.83039e-05	4.1227e-05	4.1227e-05	0.000409635	0.000357558	0.000357558	0.000252831	0.000252831	0.000409635	0.000357558	0.000357558	0.000252831	0.000252831
CSRP3	K34IS	33.4756	0.227227	0.160674		6.28769e-05	9.90322e-06	9.90322e-06	7.00263e-06	7.00263e-06	0.00051364	8.46628e-05	8.46628e-05	5.98657e-05	5.98657e-05	0.00051364	8.46628e-05	8.46628e-05	5.98657e-05	5.98657e-05
CSRP3	Sample 30	33.9436	0.283105	0.200185		4.54562e-05	8.92001e-06	8.92001e-06	6.3074e-06	6.3074e-06	0.000109375	2.38361e-05	2.38361e-05	1.68547e-05	1.68547e-05	0.000109375	2.38361e-05	2.38361e-05	1.68547e-05	1.68547e-05
CSRP3	K34SS	34.1819	0.18379	0.129959		3.85359e-05	4.90921e-06	4.90921e-06	3.47134e-06	3.47134e-06	0.000823926	0.000784529	0.000784529	0.000554746	0.000554746	0.000823926	0.000784529	0.000784529	0.000554746	0.000554746
CSRP3	Sample 36	34.3216	0	0		3.498e-05	0	0	0	0	0.000195432	1.87103e-05	1.87103e-05	1.87103e-05	1.87103e-05	0.000195432	1.87103e-05	1.87103e-05	1.87103e-05	1.87103e-05
CSRP3	K35SS	34.808	0.0218224	0.0154308		2.49686e-05	3.77678e-07	3.77678e-07	2.67058e-07	2.67058e-07	4.5271e-05	4.39418e-06	4.39418e-06	3.10715e-06	3.10715e-06	4.5271e-05	4.39418e-06	4.39418e-06	3.10715e-06	3.10715e-06
CSRP3	Sample 22	35.3826	0.440276	0.311322		1.67653e-05	5.11637e-06	5.11637e-06	3.61782e-06	3.61782e-06	1.98958e-05	6.17734e-06	6.17734e-06	4.36804e-06	4.36804e-06	1.98958e-05	6.17734e-06	6.17734e-06	4.36804e-06	4.36804e-06
CSRP3	Sample 21	35.53	1.19364	0.844029		1.51373e-05	1.25241e-05	1.25241e-05	8.85588e-06	8.85588e-06	2.04103e-05	1.69804e-05	1.69804e-05	1.2007e-05	1.2007e-05	2.04103e-05	1.69804e-05	1.69804e-05	1.2007e-05	1.2007e-05
CSRP3	Sample 29	35.671	0.10983	0.0776617		1.37281e-05	1.0451e-06	1.0451e-06	7.38999e-07	7.38999e-07	3.87279e-05	5.21204e-06	5.21204e-06	3.68547e-06	3.68547e-06	3.87279e-05	5.21204e-06	5.21204e-06	3.68547e-06	3.68547e-06
CSRP3	Sample 23	36.3041	0	0		8.85195e-06	0	0	0	0	1.61733e-05	4.94079e-06	4.94079e-06	4.94079e-06	4.94079e-06	1.61733e-05	4.94079e-06	4.94079e-06	4.94079e-06	4.94079e-06
CSRP3	Sample 3	36.8175	0	0		6.20133e-06	0	0	0	0	7.80622e-05	5.19723e-06	5.19723e-06	5.19723e-06	5.19723e-06	7.80622e-05	5.19723e-06	5.19723e-06	5.19723e-06	5.19723e-06
CTGF	Sample 22	19.0512	0.184107	0.130183		1	0.127613	0.127613	0.0902362	0.0902362	1.18672	0.165944	0.165944	0.11734	0.11734	1.18672	0.165944	0.165944	0.11734	0.11734
CTGF	Sample 23	19.2375	0.0503235	0.0355841		0.87891	0.0306578	0.0306578	0.0216783	0.0216783	1.60585	0.493759	0.493759	0.34914	0.34914	1.60585	0.493759	0.493759	0.34914	0.34914
CTGF	Sample 30	19.3701	0.0865823	0.0612229		0.801689	0.0481128	0.0481128	0.0340209	0.0340209	1.929	0.216424	0.216424	0.153035	0.153035	1.929	0.216424	0.216424	0.153035	0.153035
CTGF	Sample 15	20.1425	0.153538	0.108568		0.469367	0.0499522	0.0499522	0.0353215	0.0353215	1.14765	0.131179	0.131179	0.0927575	0.0927575	1.14765	0.131179	0.131179	0.0927575	0.0927575
CTGF	Control 28	20.1895	0.0867826	0.0613646		0.454316	0.0273285	0.0273285	0.0193242	0.0193242	0.833765	0.0547759	0.0547759	0.0387324	0.0387324	0.833765	0.0547759	0.0547759	0.0387324	0.0387324
CTGF	Sample 25	20.3883	0.152128	0.10757		0.395815	0.0417375	0.0417375	0.0295129	0.0295129	0.986633	0.131316	0.131316	0.0928545	0.0928545	0.986633	0.131316	0.131316	0.0928545	0.0928545
CTGF	Sample 35	20.441	0.0546746	0.0386608		0.381635	0.014463	0.014463	0.0102269	0.0102269	2.5097	0.440255	0.440255	0.311307	0.311307	2.5097	0.440255	0.440255	0.311307	0.311307
CTGF	Sample 21	20.4449	0.0124375	0.00879465		0.380605	0.0032812	0.0032812	0.00232016	0.00232016	0.513186	0.0449891	0.0449891	0.0318121	0.0318121	0.513186	0.0449891	0.0449891	0.0318121	0.0318121
CTGF	Sample 5	20.7342	0.0937637	0.066301		0.311447	0.0202416	0.0202416	0.014313	0.014313	0.627524	0.0542391	0.0542391	0.0383529	0.0383529	0.627524	0.0542391	0.0542391	0.0383529	0.0383529
CTGF	Sample 7	20.9516	0.0344615	0.0243679		0.267874	0.00639868	0.00639868	0.00452455	0.00452455	0.380532	0.0545298	0.0545298	0.0385584	0.0385584	0.380532	0.0545298	0.0545298	0.0385584	0.0385584
CTGF	Sample 6	21.0966	0.125721	0.0888979		0.242256	0.0211109	0.0211109	0.0149277	0.0149277	0.664152	0.223597	0.223597	0.158107	0.158107	0.664152	0.223597	0.223597	0.158107	0.158107
CTGF	Sample 19	21.177	0.033907	0.0239759		0.229126	0.00538505	0.00538505	0.00380781	0.00380781	0.636019	0.0375988	0.0375988	0.0265864	0.0265864	0.636019	0.0375988	0.0375988	0.0265864	0.0265864
CTGF	Sample 20	21.1919	0.0697612	0.0493286		0.226772	0.0109655	0.0109655	0.00775378	0.00775378	0.254105	0.0246105	0.0246105	0.0174023	0.0174023	0.254105	0.0246105	0.0246105	0.0174023	0.0174023
CTGF	Control 27	21.2064	0.0463954	0.0328065		0.224516	0.00722018	0.00722018	0.00510544	0.00510544	0.783826	0.047182	0.047182	0.0333627	0.0333627	0.783826	0.047182	0.047182	0.0333627	0.0333627
CTGF	Control 20	21.3011	0.0728583	0.0515186		0.21025	0.010618	0.010618	0.00750803	0.00750803	0.916385	0.0628177	0.0628177	0.0444188	0.0444188	0.916385	0.0628177	0.0628177	0.0444188	0.0444188
CTGF	Sample 42	21.4193	0.086928	0.0614674		0.193709	0.0116717	0.0116717	0.00825315	0.00825315	0.88469	0.0701962	0.0701962	0.0496362	0.0496362	0.88469	0.0701962	0.0701962	0.0496362	0.0496362
CTGF	Sample 41	21.6892	0.0185975	0.0131504		0.160654	0.00207096	0.00207096	0.00146439	0.00146439	0.54268	0.0172995	0.0172995	0.0122326	0.0122326	0.54268	0.0172995	0.0172995	0.0122326	0.0122326
CTGF	Sample 16	21.9056	0.752606	0.532173		0.138282	0.0721372	0.0721372	0.0510087	0.0510087	0.279534	0.153027	0.153027	0.108207	0.108207	0.279534	0.153027	0.153027	0.108207	0.108207
CTGF	Sample 36	22.1537	0.00291221	0.00205924		0.116431	0.000235027	0.000235027	0.000166189	0.000166189	0.650497	0.0622911	0.0622911	0.0440465	0.0440465	0.650497	0.0622911	0.0622911	0.0440465	0.0440465
CTGF	Sample 31	22.2363	0.0294941	0.0208555		0.109949	0.00224777	0.00224777	0.00158941	0.00158941	1.01796	0.0700351	0.0700351	0.0495223	0.0495223	1.01796	0.0700351	0.0700351	0.0495223	0.0495223
CTGF	Control 14	22.4664	0.0884727	0.0625597		0.0937449	0.00574887	0.00574887	0.00406506	0.00406506	0.377352	0.0533464	0.0533464	0.0377216	0.0377216	0.377352	0.0533464	0.0533464	0.0377216	0.0377216
CTGF	Control 31	22.4856	0.0194269	0.0137369		0.0925044	0.00124564	0.00124564	0.000880798	0.000880798	0.789267	0.0425757	0.0425757	0.0301055	0.0301055	0.789267	0.0425757	0.0425757	0.0301055	0.0301055
CTGF	Sample 29	22.6278	0.065224	0.0461203		0.0838176	0.00378938	0.00378938	0.0026795	0.0026795	0.236454	0.0283356	0.0283356	0.0200363	0.0200363	0.236454	0.0283356	0.0283356	0.0200363	0.0200363
CTGF	Sample 43	22.8604	0.138139	0.0976787		0.0713382	0.00683066	0.00683066	0.00483001	0.00483001	0.434587	0.0603085	0.0603085	0.0426446	0.0426446	0.434587	0.0603085	0.0603085	0.0426446	0.0426446
CTGF	Sample 38	22.9238	0.141002	0.0997036		0.0682701	0.0066724	0.0066724	0.0047181	0.0047181	0.412843	0.0604617	0.0604617	0.0427529	0.0427529	0.412843	0.0604617	0.0604617	0.0427529	0.0427529
CTGF	K35SS	22.9868	0.00660753	0.00467223		0.0653538	0.00029932	0.00029932	0.000211651	0.000211651	0.118494	0.011374	0.011374	0.00804261	0.00804261	0.118494	0.011374	0.011374	0.00804261	0.00804261
CTGF	Control 19	23.0257	0.0256807	0.018159		0.0636153	0.00113239	0.00113239	0.000800718	0.000800718	0.526313	0.0218416	0.0218416	0.0154443	0.0154443	0.526313	0.0218416	0.0218416	0.0154443	0.0154443
CTGF	Sample 34	23.2235	0.0261661	0.0185022		0.0554678	0.00100602	0.00100602	0.00071136	0.00071136	0.734443	0.0636086	0.0636086	0.0449781	0.0449781	0.734443	0.0636086	0.0636086	0.0449781	0.0449781
CTGF	Sample 40	23.2849	0.0297492	0.0210358		0.0531564	0.00109612	0.00109612	0.000775071	0.000775071	0.48214	0.0436611	0.0436611	0.0308731	0.0308731	0.48214	0.0436611	0.0436611	0.0308731	0.0308731
CTGF	K34IS	23.3239	0.108891	0.0769978		0.0517388	0.00390513	0.00390513	0.00276134	0.00276134	0.422653	0.0379419	0.0379419	0.026829	0.026829	0.422653	0.0379419	0.0379419	0.026829	0.026829
CTGF	Sample 17	23.3293	0.0360116	0.0254641		0.0515445	0.00128662	0.00128662	0.000909778	0.000909778	0.97871	0.0969726	0.0969726	0.06857	0.06857	0.97871	0.0969726	0.0969726	0.06857	0.06857
CTGF	K34SS	23.5448	0.0691552	0.0489001		0.0443915	0.00212789	0.00212789	0.00150465	0.00150465	0.949122	0.89677	0.89677	0.634112	0.634112	0.949122	0.89677	0.89677	0.634112	0.634112
CTGF	Sample 3	23.7131	0.040043	0.0283147		0.0395035	0.00109645	0.00109645	0.000775305	0.000775305	0.497269	0.035869	0.035869	0.0253632	0.0253632	0.497269	0.035869	0.035869	0.0253632	0.0253632
CTGF	Sample 24	24.0126	0.0794737	0.0561964		0.032099	0.00176824	0.00176824	0.00125033	0.00125033	0.0858891	0.00478304	0.00478304	0.00338212	0.00338212	0.0858891	0.00478304	0.00478304	0.00338212	0.00338212
CTGF	Control 11	24.0773	0.0189355	0.0133894		0.0306911	0.000402824	0.000402824	0.000284839	0.000284839	0.47167	0.0127636	0.0127636	0.0090252	0.0090252	0.47167	0.0127636	0.0127636	0.0090252	0.0090252
CTGF	K33IS	24.6049	0.0404681	0.0286153		0.0212908	0.000597214	0.000597214	0.000422294	0.000422294	0.132368	0.013798	0.013798	0.00975665	0.00975665	0.132368	0.013798	0.013798	0.00975665	0.00975665
CTGF	Sample 39	24.7324	0.071974	0.0508933		0.0194896	0.000972307	0.000972307	0.000687525	0.000687525	0.372023	0.066534	0.066534	0.0470466	0.0470466	0.372023	0.066534	0.066534	0.0470466	0.0470466
CTGF	Sample 37	25.0447	0.0471887	0.0333674		0.0156964	0.000513407	0.000513407	0.000363034	0.000363034	0.124118	0.00935798	0.00935798	0.00661709	0.00661709	0.124118	0.00935798	0.00935798	0.00661709	0.00661709
CTGF	Sample 44	25.2377	0.0127977	0.00904931		0.0137309	0.000121802	0.000121802	8.61273e-05	8.61273e-05	0.200161	0.0103824	0.0103824	0.00734145	0.00734145	0.200161	0.0103824	0.0103824	0.00734145	0.00734145
CTGF	Control 34	25.5748	0.0495768	0.0350561		0.0108696	0.000373524	0.000373524	0.000264121	0.000264121	0.131195	0.015449	0.015449	0.0109241	0.0109241	0.131195	0.015449	0.015449	0.0109241	0.0109241
CTGF	Control 26	29.3364	0.11466	0.0810769		0.000801429	6.36946e-05	6.36946e-05	4.50389e-05	4.50389e-05	0.504065	0.0496854	0.0496854	0.0351329	0.0351329	0.504065	0.0496854	0.0496854	0.0351329	0.0351329
FABP4	Sample 22	20.2359	0.0289681	0.0204835		1	0.0200791	0.0200791	0.0141981	0.0141981	1.18672	0.0719063	0.0719063	0.0508454	0.0508454	1.18672	0.0719063	0.0719063	0.0508454	0.0508454
FABP4	Sample 36	20.3555	0.162146	0.114655		0.920477	0.103453	0.103453	0.0731525	0.0731525	5.14267	0.759263	0.759263	0.53688	0.53688	5.14267	0.759263	0.759263	0.53688	0.53688
FABP4	Sample 37	21.2716	0.275016	0.194466		0.487775	0.0929828	0.0929828	0.0657488	0.0657488	3.85704	0.780546	0.780546	0.551929	0.551929	3.85704	0.780546	0.780546	0.551929	0.551929
FABP4	Sample 24	21.4184	0.00484978	0.00342931		0.4406	0.00148113	0.00148113	0.00104731	0.00104731	1.17894	0.0104087	0.0104087	0.00736004	0.00736004	1.17894	0.0104087	0.0104087	0.00736004	0.00736004
FABP4	K33IS	21.4474	0.145339	0.10277		0.43183	0.0435031	0.0435031	0.0307614	0.0307614	2.68476	0.381839	0.381839	0.270001	0.270001	2.68476	0.381839	0.381839	0.270001	0.270001
FABP4	Sample 35	21.5965	0.150779	0.106617		0.389423	0.0406993	0.0406993	0.0287787	0.0287787	2.56091	0.513839	0.513839	0.363339	0.363339	2.56091	0.513839	0.513839	0.363339	0.363339
FABP4	Sample 43	21.7026	0.120556	0.0852461		0.361822	0.030235	0.030235	0.0213794	0.0213794	2.20419	0.288003	0.288003	0.203649	0.203649	2.20419	0.288003	0.288003	0.203649	0.203649
FABP4	K34SS	21.7844	0.100187	0.0708428		0.341867	0.0237407	0.0237407	0.0167872	0.0167872	7.30936	6.91594	6.91594	4.89031	4.89031	7.30936	6.91594	6.91594	4.89031	4.89031
FABP4	Sample 17	22.3292	0.201252	0.142307		0.234344	0.0326904	0.0326904	0.0231156	0.0231156	4.44964	0.75321	0.75321	0.5326	0.5326	4.44964	0.75321	0.75321	0.5326	0.5326
FABP4	Sample 6	22.3934	0.104764	0.0740795		0.224154	0.0162774	0.0162774	0.0115099	0.0115099	0.614524	0.204761	0.204761	0.144788	0.144788	0.614524	0.204761	0.204761	0.144788	0.144788
FABP4	Sample 21	22.666	0.0880428	0.0622557		0.185552	0.0113236	0.0113236	0.00800701	0.00800701	0.250188	0.0266369	0.0266369	0.0188351	0.0188351	0.250188	0.0266369	0.0266369	0.0188351	0.0188351
FABP4	Control 20	22.7582	0.107057	0.0757005		0.17407	0.012917	0.012917	0.00913372	0.00913372	0.758691	0.0663807	0.0663807	0.0469382	0.0469382	0.758691	0.0663807	0.0663807	0.0469382	0.0469382
FABP4	Control 28	23.0397	0.0387805	0.027422		0.143209	0.00384955	0.00384955	0.00272205	0.00272205	0.262819	0.00990471	0.00990471	0.00700369	0.00700369	0.262819	0.00990471	0.00990471	0.00700369	0.00700369
FABP4	Control 34	23.0429	0.179508	0.126931		0.142899	0.0177802	0.0177802	0.0125725	0.0125725	1.72477	0.28947	0.28947	0.204686	0.204686	1.72477	0.28947	0.28947	0.204686	0.204686
FABP4	Sample 20	23.2391	0.053574	0.0378826		0.124727	0.00463171	0.00463171	0.00327512	0.00327512	0.139761	0.0128254	0.0128254	0.00906891	0.00906891	0.139761	0.0128254	0.0128254	0.00906891	0.00906891
FABP4	Sample 23	23.4843	0.0443107	0.0313324		0.10523	0.00323202	0.00323202	0.00228538	0.00228538	0.192265	0.0590312	0.0590312	0.0417414	0.0417414	0.192265	0.0590312	0.0590312	0.0417414	0.0417414
FABP4	Sample 29	23.6303	0.0921527	0.0651618		0.0951038	0.00607479	0.00607479	0.00429552	0.00429552	0.268293	0.0343548	0.0343548	0.0242925	0.0242925	0.268293	0.0343548	0.0343548	0.0242925	0.0242925
FABP4	Sample 3	23.759	0.0836963	0.0591823		0.0869857	0.00504638	0.00504638	0.00356833	0.00356833	1.09497	0.0966947	0.0966947	0.0683734	0.0683734	1.09497	0.0966947	0.0966947	0.0683734	0.0683734
FABP4	Sample 30	24.0664	0.171369	0.121176		0.0702949	0.00834991	0.00834991	0.00590427	0.00590427	0.169141	0.0257048	0.0257048	0.018176	0.018176	0.169141	0.0257048	0.0257048	0.018176	0.018176
FABP4	Sample 25	24.0792	0.0319791	0.0226127		0.0696719	0.00154437	0.00154437	0.00109203	0.00109203	0.173668	0.0146198	0.0146198	0.0103377	0.0103377	0.173668	0.0146198	0.0146198	0.0103377	0.0103377
FABP4	Sample 41	24.1028	0.0352219	0.0249057		0.0685393	0.00167332	0.00167332	0.00118321	0.00118321	0.231522	0.00880417	0.00880417	0.00622549	0.00622549	0.231522	0.00880417	0.00880417	0.00622549	0.00622549
FABP4	Sample 34	24.3033	0.192996	0.136469		0.0596487	0.00797949	0.00797949	0.00564235	0.00564235	0.789802	0.125048	0.125048	0.088422	0.088422	0.789802	0.125048	0.125048	0.088422	0.088422
FABP4	Control 11	24.4378	0.0244464	0.0172862		0.0543404	0.000920796	0.000920796	0.000651101	0.000651101	0.835122	0.0243066	0.0243066	0.0171873	0.0171873	0.835122	0.0243066	0.0243066	0.0171873	0.0171873
FABP4	K34IS	24.8854	0.0474629	0.0335614		0.0398457	0.00131088	0.00131088	0.00092693	0.00092693	0.325498	0.0191028	0.0191028	0.0135077	0.0135077	0.325498	0.0191028	0.0191028	0.0135077	0.0135077
FABP4	Sample 15	25.0579	0.0129058	0.00912578		0.0353535	0.000316259	0.000316259	0.000223629	0.000223629	0.0864432	0.00368649	0.00368649	0.00260674	0.00260674	0.0864432	0.00368649	0.00368649	0.00260674	0.00260674
FABP4	Sample 38	25.1237	0.00507334	0.00358739		0.0337788	0.000118786	0.000118786	8.39942e-05	8.39942e-05	0.204267	0.0222908	0.0222908	0.015762	0.015762	0.204267	0.0222908	0.0222908	0.015762	0.015762
FABP4	Sample 39	25.2415	0.0686773	0.0485622		0.0311302	0.0014819	0.0014819	0.00104786	0.00104786	0.594223	0.105902	0.105902	0.0748842	0.0748842	0.594223	0.105902	0.105902	0.0748842	0.0748842
FABP4	Sample 42	25.3603	0.0703488	0.0497441		0.0286693	0.00139797	0.00139797	0.000988518	0.000988518	0.130936	0.00929822	0.00929822	0.00657483	0.00657483	0.130936	0.00929822	0.00929822	0.00657483	0.00657483
FABP4	Sample 19	25.5007	0.121259	0.085743		0.0260107	0.0021862	0.0021862	0.00154588	0.00154588	0.0722015	0.0072226	0.0072226	0.00510715	0.00510715	0.0722015	0.0072226	0.0072226	0.00510715	0.00510715
FABP4	Control 19	25.5108	0.545082	0.385431		0.0258297	0.00975901	0.00975901	0.00690066	0.00690066	0.213698	0.0811364	0.0811364	0.0573721	0.0573721	0.213698	0.0811364	0.0811364	0.0573721	0.0573721
FABP4	Control 27	25.5499	0.0301929	0.0213496		0.0251378	0.000526086	0.000526086	0.000371999	0.000371999	0.0877605	0.00482856	0.00482856	0.00341431	0.00341431	0.0877605	0.00482856	0.00482856	0.00341431	0.00341431
FABP4	Sample 44	25.7818	0.271599	0.19205		0.0214059	0.00402983	0.00402983	0.00284952	0.00284952	0.312042	0.0608706	0.0608706	0.043042	0.043042	0.312042	0.0608706	0.0608706	0.043042	0.043042
FABP4	Sample 16	26.1884	0.0244718	0.0173042		0.0161488	0.000273924	0.000273924	0.000193694	0.000193694	0.0326443	0.0054467	0.0054467	0.0038514	0.0038514	0.0326443	0.0054467	0.0054467	0.0038514	0.0038514
FABP4	Control 31	26.2751	0.0209096	0.0147853		0.0152061	0.000220388	0.000220388	0.000155838	0.000155838	0.129741	0.00703316	0.00703316	0.00497319	0.00497319	0.129741	0.00703316	0.00703316	0.00497319	0.00497319
FABP4	Control 14	26.9167	0.18793	0.132887		0.00974711	0.00126969	0.00126969	0.000897806	0.000897806	0.0392351	0.00714827	0.00714827	0.00505459	0.00505459	0.0392351	0.00714827	0.00714827	0.00505459	0.00505459
FABP4	Sample 5	27.1683	0.104459	0.0738636		0.00818729	0.000592804	0.000592804	0.000419176	0.000419176	0.0164963	0.00151993	0.00151993	0.00107475	0.00107475	0.0164963	0.00151993	0.00151993	0.00107475	0.00107475
FABP4	Sample 7	27.4416	0.24341	0.172117		0.00677467	0.00114301	0.00114301	0.000808234	0.000808234	0.00962385	0.0021179	0.0021179	0.00149758	0.00149758	0.00962385	0.0021179	0.0021179	0.00149758	0.00149758
FABP4	K35SS	28.1805	0.114862	0.0812197		0.00405929	0.000323186	0.000323186	0.000228527	0.000228527	0.00735999	0.000917237	0.000917237	0.000648585	0.000648585	0.00735999	0.000917237	0.000917237	0.000648585	0.000648585
FABP4	Sample 40	28.3311	0.178991	0.126566		0.00365687	0.000453697	0.000453697	0.000320812	0.000320812	0.0331686	0.0050486	0.0050486	0.0035699	0.0035699	0.0331686	0.0050486	0.0050486	0.0035699	0.0035699
FABP4	Control 26	29.4403	0.093997	0.0664659		0.00169516	0.000110446	0.000110446	7.80969e-05	7.80969e-05	1.06618	0.093219	0.093219	0.0659158	0.0659158	1.06618	0.093219	0.093219	0.0659158	0.0659158
FABP4	Sample 31	30.0256	0.00147548	0.00104332		0.00112979	1.15547e-06	1.15547e-06	8.17041e-07	8.17041e-07	0.0104602	0.000687232	0.000687232	0.000485947	0.000485947	0.0104602	0.000687232	0.000687232	0.000485947	0.000485947
FBXO32	Sample 24	20.8978	0.159546	0.112816		1	0.110589	0.110589	0.0781981	0.0781981	2.67576	0.296714	0.296714	0.209809	0.209809	2.67576	0.296714	0.296714	0.209809	0.209809
FBXO32	Sample 17	22.7652	0.0298151	0.0210824		0.274071	0.00566401	0.00566401	0.00400506	0.00400506	5.20396	0.510447	0.510447	0.360941	0.360941	5.20396	0.510447	0.510447	0.360941	0.360941
FBXO32	K33IS	23.3314	0.0443163	0.0313364		0.185101	0.00568588	0.00568588	0.00402053	0.00402053	1.15081	0.120821	0.120821	0.0854336	0.0854336	1.15081	0.120821	0.120821	0.0854336	0.0854336
FBXO32	Sample 37	23.3739	0.00497397	0.00351713		0.17973	0.000619654	0.000619654	0.000438161	0.000438161	1.4212	0.0966685	0.0966685	0.068355	0.068355	1.4212	0.0966685	0.0966685	0.068355	0.068355
FBXO32	Control 20	23.9748	0.140974	0.099684		0.118501	0.0115795	0.0115795	0.00818792	0.00818792	0.516493	0.0558602	0.0558602	0.0394991	0.0394991	0.516493	0.0558602	0.0558602	0.0394991	0.0394991
FBXO32	Control 34	24.0091	0.0202979	0.0143528		0.115722	0.00162814	0.00162814	0.00115127	0.00115127	1.39675	0.158538	0.158538	0.112103	0.112103	1.39675	0.158538	0.158538	0.112103	0.112103
FBXO32	Sample 22	25.1903	0.101612	0.0718506		0.051028	0.00359401	0.00359401	0.00254135	0.00254135	0.0605562	0.00549326	0.00549326	0.00388432	0.00388432	0.0605562	0.00549326	0.00549326	0.00388432	0.00388432
FBXO32	Sample 44	25.2863	0.0115729	0.00818331		0.0477446	0.000382996	0.000382996	0.000270819	0.000270819	0.695992	0.0360048	0.0360048	0.0254593	0.0254593	0.695992	0.0360048	0.0360048	0.0254593	0.0254593
FBXO32	Sample 20	25.6388	0.188823	0.133518		0.0373946	0.00489429	0.00489429	0.00346079	0.00346079	0.0419019	0.00651467	0.00651467	0.00460657	0.00460657	0.0419019	0.00651467	0.00651467	0.00460657	0.00460657
FBXO32	Sample 21	25.8374	0.245691	0.17373		0.0325857	0.00554936	0.00554936	0.00392399	0.00392399	0.0439368	0.00840712	0.00840712	0.00594473	0.00594473	0.0439368	0.00840712	0.00840712	0.00594473	0.00594473
FBXO32	Sample 23	25.9631	0.0666614	0.0471367		0.0298664	0.00138001	0.00138001	0.000975816	0.000975816	0.0545686	0.0168598	0.0168598	0.0119217	0.0119217	0.0545686	0.0168598	0.0168598	0.0119217	0.0119217
FBXO32	Sample 15	25.9738	0.0174015	0.0123047		0.0296461	0.000357586	0.000357586	0.000252851	0.000252851	0.0724881	0.0031465	0.0031465	0.00222491	0.00222491	0.0724881	0.0031465	0.0031465	0.00222491	0.00222491
FBXO32	Control 19	26.1959	0.0138981	0.00982744		0.0254164	0.000244847	0.000244847	0.000173133	0.000173133	0.210279	0.00813898	0.00813898	0.00575513	0.00575513	0.210279	0.00813898	0.00813898	0.00575513	0.00575513
FBXO32	Control 28	26.2802	0.0178842	0.012646		0.0239741	0.000297191	0.000297191	0.000210146	0.000210146	0.0439975	0.00128377	0.00128377	0.000907762	0.000907762	0.0439975	0.00128377	0.00128377	0.000907762	0.000907762
FBXO32	K35SS	26.6551	0.0522031	0.0369132		0.0184869	0.00066894	0.00066894	0.000473012	0.000473012	0.0335191	0.00343499	0.00343499	0.00242891	0.00242891	0.0335191	0.00343499	0.00343499	0.00242891	0.00242891
FBXO32	Sample 6	26.7349	0.116198	0.0821641		0.0174922	0.00140886	0.00140886	0.000996214	0.000996214	0.0479554	0.0160659	0.0160659	0.0113603	0.0113603	0.0479554	0.0160659	0.0160659	0.0113603	0.0113603
FBXO32	Sample 5	26.8172	0.400699	0.283337		0.0165231	0.00458919	0.00458919	0.00324504	0.00324504	0.0332918	0.00943917	0.00943917	0.0066745	0.0066745	0.0332918	0.00943917	0.00943917	0.0066745	0.0066745
FBXO32	Sample 25	26.8919	0.310874	0.219821		0.0156889	0.00338068	0.00338068	0.0023905	0.0023905	0.0391072	0.00900549	0.00900549	0.00636784	0.00636784	0.0391072	0.00900549	0.00900549	0.00636784	0.00636784
FBXO32	Sample 7	26.96	0.221335	0.156508		0.0149654	0.00229596	0.00229596	0.00162349	0.00162349	0.0212593	0.00443403	0.00443403	0.00313533	0.00313533	0.0212593	0.00443403	0.00443403	0.00313533	0.00313533
FBXO32	Sample 16	27.1599	0.307483	0.217424		0.0130291	0.00277691	0.00277691	0.00196357	0.00196357	0.026338	0.00711497	0.00711497	0.00503105	0.00503105	0.026338	0.00711497	0.00711497	0.00503105	0.00503105
FBXO32	Sample 38	27.186	0.140912	0.0996399		0.0127953	0.00124976	0.00124976	0.000883711	0.000883711	0.0773759	0.0113286	0.0113286	0.00801055	0.00801055	0.0773759	0.0113286	0.0113286	0.00801055	0.00801055
FBXO32	Sample 29	27.2112	0.0368082	0.0260273		0.0125737	0.000320798	0.000320798	0.000226838	0.000226838	0.035471	0.00403926	0.00403926	0.00285619	0.00285619	0.035471	0.00403926	0.00403926	0.00285619	0.00285619
FBXO32	Sample 43	27.3533	0.145545	0.102916		0.0113943	0.0011495	0.0011495	0.000812818	0.000812818	0.0694128	0.00988181	0.00988181	0.0069875	0.0069875	0.0694128	0.00988181	0.00988181	0.0069875	0.0069875
FBXO32	Sample 19	27.3553	0.0839166	0.059338		0.011379	0.000661874	0.000661874	0.000468016	0.000468016	0.0315862	0.00251218	0.00251218	0.00177638	0.00177638	0.0315862	0.00251218	0.00251218	0.00177638	0.00177638
FBXO32	Sample 41	27.4375	0.161337	0.114083		0.0107487	0.00120203	0.00120203	0.000849962	0.000849962	0.0363085	0.00419611	0.00419611	0.0029671	0.0029671	0.0363085	0.00419611	0.00419611	0.0029671	0.0029671
FBXO32	Sample 30	27.5424	0.187714	0.132734		0.00999487	0.00130047	0.00130047	0.00091957	0.00091957	0.0240493	0.00387153	0.00387153	0.00273759	0.00273759	0.0240493	0.00387153	0.00387153	0.00273759	0.00273759
FBXO32	Control 27	27.9726	0.0191458	0.0135381		0.00741778	9.84404e-05	9.84404e-05	6.96079e-05	6.96079e-05	0.0258968	0.00136181	0.00136181	0.000962947	0.000962947	0.0258968	0.00136181	0.00136181	0.000962947	0.000962947
FBXO32	Control 14	28.1139	0.029282	0.0207055		0.0067257	0.00013651	0.00013651	9.65269e-05	9.65269e-05	0.0270731	0.00349199	0.00349199	0.00246921	0.00246921	0.0270731	0.00349199	0.00349199	0.00246921	0.00246921
FBXO32	Sample 42	28.2881	0.193891	0.137101		0.00596077	0.000801096	0.000801096	0.000566461	0.000566461	0.0272235	0.00391935	0.00391935	0.0027714	0.0027714	0.0272235	0.00391935	0.00391935	0.0027714	0.0027714
FBXO32	Sample 39	28.5478	0.127721	0.0903123		0.00497882	0.000440772	0.000440772	0.000311673	0.000311673	0.0950373	0.018363	0.018363	0.0129846	0.0129846	0.0950373	0.018363	0.018363	0.0129846	0.0129846
FBXO32	Sample 35	28.5622	0.158118	0.111806		0.00492938	0.000540254	0.000540254	0.000382017	0.000382017	0.0324165	0.00659165	0.00659165	0.004661	0.004661	0.0324165	0.00659165	0.00659165	0.004661	0.004661
FBXO32	Sample 36	28.699	0.20857	0.147481		0.00448324	0.00064814	0.00064814	0.000458304	0.000458304	0.0250477	0.00434317	0.00434317	0.00307108	0.00307108	0.0250477	0.00434317	0.00434317	0.00307108	0.00307108
FBXO32	Control 31	28.6991	0.0131489	0.00929767		0.00448308	4.08593e-05	4.08593e-05	2.88919e-05	2.88919e-05	0.0382505	0.00202822	0.00202822	0.00143417	0.00143417	0.0382505	0.00202822	0.00202822	0.00143417	0.00143417
FBXO32	Sample 34	28.7721	0.119365	0.0844041		0.00426188	0.000352619	0.000352619	0.000249339	0.000249339	0.0564311	0.0066812	0.0066812	0.00472432	0.00472432	0.0564311	0.0066812	0.0066812	0.00472432	0.00472432
FBXO32	Sample 40	29.2208	0.0431425	0.0305063		0.00312273	9.33824e-05	9.33824e-05	6.60314e-05	6.60314e-05	0.0283238	0.00263725	0.00263725	0.00186482	0.00186482	0.0283238	0.00263725	0.00263725	0.00186482	0.00186482
FBXO32	Sample 31	29.2945	0.0833627	0.0589463		0.00296712	0.000171448	0.000171448	0.000121232	0.000121232	0.027471	0.0024034	0.0024034	0.00169946	0.00169946	0.027471	0.0024034	0.0024034	0.00169946	0.00169946
FBXO32	Sample 3	29.3699	0.0289733	0.0204872		0.00281601	5.65533e-05	5.65533e-05	3.99892e-05	3.99892e-05	0.0354479	0.00246508	0.00246508	0.00174308	0.00174308	0.0354479	0.00246508	0.00246508	0.00174308	0.00174308
FBXO32	Control 11	29.4297	0.0647132	0.0457592		0.00270168	0.000121186	0.000121186	8.56916e-05	8.56916e-05	0.0415204	0.00210572	0.00210572	0.00148897	0.00148897	0.0415204	0.00210572	0.00210572	0.00148897	0.00148897
FBXO32	K34IS	30.6377	0.0599396	0.0423837		0.00116951	4.85896e-05	4.85896e-05	3.4358e-05	3.4358e-05	0.00955368	0.000610845	0.000610845	0.000431933	0.000431933	0.00955368	0.000610845	0.000610845	0.000431933	0.000431933
FBXO32	K34SS	30.7395	0.514156	0.363563		0.00108983	0.000388398	0.000388398	0.000274639	0.000274639	0.0233013	0.0235035	0.0235035	0.0166195	0.0166195	0.0233013	0.0235035	0.0235035	0.0166195	0.0166195
FBXO32	Control 26	33.1937	0.357647	0.252894		0.000198867	4.92995e-05	4.92995e-05	3.486e-05	3.486e-05	0.125079	0.0318533	0.0318533	0.0225237	0.0225237	0.125079	0.0318533	0.0318533	0.0225237	0.0225237
FN1	Sample 5	16.2751	0.0269998	0.0190917		1	0.0187148	0.0187148	0.0132334	0.0132334	2.01486	0.120842	0.120842	0.0854483	0.0854483	2.01486	0.120842	0.120842	0.0854483	0.0854483
FN1	Sample 25	16.284	0.376164	0.265988		0.993879	0.259141	0.259141	0.18324	0.18324	2.4774	0.676557	0.676557	0.478398	0.478398	2.4774	0.676557	0.676557	0.478398	0.478398
FN1	Sample 20	16.5053	0.211191	0.149334		0.852538	0.1248	0.1248	0.0882468	0.0882468	0.955297	0.161191	0.161191	0.113979	0.113979	0.955297	0.161191	0.161191	0.113979	0.113979
FN1	Sample 42	16.5569	0.131331	0.0928651		0.822562	0.0748792	0.0748792	0.0529476	0.0529476	3.75673	0.393148	0.393148	0.277998	0.277998	3.75673	0.393148	0.393148	0.277998	0.277998
FN1	Sample 21	16.6085	0.135544	0.095844		0.793689	0.0745685	0.0745685	0.0527279	0.0527279	1.07017	0.137207	0.137207	0.0970199	0.0970199	1.07017	0.137207	0.137207	0.0970199	0.0970199
FN1	Sample 22	16.7991	0.322744	0.228215		0.695447	0.155578	0.155578	0.11001	0.11001	0.825303	0.190561	0.190561	0.134747	0.134747	0.825303	0.190561	0.190561	0.134747	0.134747
FN1	Control 28	17.0141	0.131272	0.0928231		0.599165	0.0545184	0.0545184	0.0385503	0.0385503	1.09959	0.104183	0.104183	0.0736685	0.0736685	1.09959	0.104183	0.104183	0.0736685	0.0736685
FN1	Sample 30	17.153	0.22549	0.159445		0.544174	0.0850531	0.0850531	0.0601416	0.0601416	1.30937	0.23935	0.23935	0.169246	0.169246	1.30937	0.23935	0.23935	0.169246	0.169246
FN1	Sample 19	17.9538	0.205149	0.145062		0.312369	0.0444184	0.0444184	0.0314085	0.0314085	0.867085	0.131965	0.131965	0.093313	0.093313	0.867085	0.131965	0.131965	0.093313	0.093313
FN1	Sample 23	17.9959	0.0983975	0.0695776		0.303386	0.0206921	0.0206921	0.0146315	0.0146315	0.554313	0.173506	0.173506	0.122688	0.122688	0.554313	0.173506	0.173506	0.122688	0.122688
FN1	Sample 7	18.1393	0.160108	0.113213		0.274683	0.0304839	0.0304839	0.0215554	0.0215554	0.390204	0.0701068	0.0701068	0.049573	0.049573	0.390204	0.0701068	0.0701068	0.049573	0.049573
FN1	Sample 15	18.1405	0.128734	0.0910288		0.27445	0.0244896	0.0244896	0.0173168	0.0173168	0.671059	0.066095	0.066095	0.0467362	0.0467362	0.671059	0.066095	0.066095	0.0467362	0.0467362
FN1	Control 27	18.2063	0.0588167	0.0415897		0.26221	0.0106899	0.0106899	0.00755893	0.00755893	0.915422	0.0596871	0.0596871	0.0422052	0.0422052	0.915422	0.0596871	0.0596871	0.0422052	0.0422052
FN1	Sample 16	18.3454	0.148569	0.105054		0.238113	0.0245209	0.0245209	0.0173389	0.0173389	0.48134	0.0940228	0.0940228	0.0664842	0.0664842	0.48134	0.0940228	0.0940228	0.0664842	0.0664842
FN1	K35SS	18.5126	0.138319	0.0978062		0.212059	0.0203312	0.0203312	0.0143763	0.0143763	0.384488	0.0521328	0.0521328	0.0368634	0.0368634	0.384488	0.0521328	0.0521328	0.0368634	0.0368634
FN1	Sample 40	18.8795	0.226722	0.160317		0.164431	0.0258406	0.0258406	0.0182721	0.0182721	1.49143	0.268755	0.268755	0.190038	0.190038	1.49143	0.268755	0.268755	0.190038	0.190038
FN1	Sample 41	18.9145	0.204551	0.14464		0.160489	0.0227549	0.0227549	0.0160901	0.0160901	0.542125	0.078473	0.078473	0.0554888	0.0554888	0.542125	0.078473	0.078473	0.0554888	0.0554888
FN1	Control 20	18.9774	0.0375445	0.026548		0.153652	0.00399861	0.00399861	0.00282745	0.00282745	0.669697	0.0356003	0.0356003	0.0251732	0.0251732	0.669697	0.0356003	0.0356003	0.0251732	0.0251732
FN1	Sample 31	19.2443	0.103173	0.0729544		0.127697	0.00913214	0.00913214	0.0064574	0.0064574	1.18228	0.114807	0.114807	0.081181	0.081181	1.18228	0.114807	0.114807	0.081181	0.081181
FN1	Control 14	19.3966	0.0674695	0.0477082		0.114905	0.0053737	0.0053737	0.00379978	0.00379978	0.46253	0.062761	0.062761	0.0443787	0.0443787	0.46253	0.062761	0.062761	0.0443787	0.0443787
FN1	Control 31	19.4154	0.111522	0.0788583		0.113417	0.00876727	0.00876727	0.0061994	0.0061994	0.967693	0.0902816	0.0902816	0.0638387	0.0638387	0.967693	0.0902816	0.0902816	0.0638387	0.0638387
FN1	Control 19	19.4649	0.207478	0.146709		0.109594	0.0157609	0.0157609	0.0111447	0.0111447	0.906709	0.134754	0.134754	0.0952851	0.0952851	0.906709	0.134754	0.134754	0.0952851	0.0952851
FN1	Sample 6	19.6181	0.00286702	0.00202729		0.0985503	0.000195846	0.000195846	0.000138484	0.000138484	0.270178	0.0878616	0.0878616	0.0621276	0.0621276	0.270178	0.0878616	0.0878616	0.0621276	0.0621276
FN1	K34IS	19.6455	0.156516	0.110673		0.0966959	0.0104904	0.0104904	0.00741782	0.00741782	0.789906	0.0939014	0.0939014	0.0663983	0.0663983	0.789906	0.0939014	0.0939014	0.0663983	0.0663983
FN1	Sample 38	19.6807	0.131621	0.09307		0.0943638	0.00860905	0.00860905	0.00608752	0.00608752	0.570636	0.0811416	0.0811416	0.0573758	0.0573758	0.570636	0.0811416	0.0811416	0.0573758	0.0573758
FN1	Sample 44	20.2419	0.0745712	0.0527298		0.0639555	0.00330578	0.00330578	0.00233754	0.00233754	0.932304	0.0677673	0.0677673	0.0479187	0.0479187	0.932304	0.0677673	0.0677673	0.0479187	0.0479187
FN1	Sample 43	20.2985	0.1704	0.120491		0.061496	0.00726344	0.00726344	0.00513603	0.00513603	0.374629	0.0580857	0.0580857	0.0410728	0.0410728	0.374629	0.0580857	0.0580857	0.0410728	0.0410728
FN1	Sample 3	20.8065	0.0669267	0.0473243		0.0432441	0.00200609	0.00200609	0.00141852	0.00141852	0.544355	0.0441723	0.0441723	0.0312345	0.0312345	0.544355	0.0441723	0.0441723	0.0312345	0.0312345
FN1	Sample 36	21.0818	0.0784408	0.055466		0.0357299	0.00194267	0.00194267	0.00137368	0.00137368	0.199622	0.0219784	0.0219784	0.015541	0.015541	0.199622	0.0219784	0.0219784	0.015541	0.015541
FN1	Control 11	21.1122	0.147581	0.104356		0.0349853	0.00357884	0.00357884	0.00253062	0.00253062	0.537666	0.0564532	0.0564532	0.0399185	0.0399185	0.537666	0.0564532	0.0564532	0.0399185	0.0399185
FN1	Sample 29	21.3145	0.315987	0.223437		0.0304075	0.00666002	0.00666002	0.00470934	0.00470934	0.0857812	0.0210625	0.0210625	0.0148935	0.0148935	0.0857812	0.0210625	0.0210625	0.0148935	0.0148935
FN1	Sample 35	21.5663	0.269365	0.19047		0.0255387	0.00476831	0.00476831	0.00337171	0.00337171	0.167947	0.0425528	0.0425528	0.0300894	0.0300894	0.167947	0.0425528	0.0425528	0.0300894	0.0300894
FN1	Sample 24	22.0571	0.1583	0.111935		0.0181739	0.00199414	0.00199414	0.00141007	0.00141007	0.048629	0.00535059	0.00535059	0.00378344	0.00378344	0.048629	0.00535059	0.00535059	0.00378344	0.00378344
FN1	Sample 39	22.6775	0.256948	0.18169		0.0118216	0.00210546	0.00210546	0.00148879	0.00148879	0.225655	0.0558316	0.0558316	0.0394789	0.0394789	0.225655	0.0558316	0.0558316	0.0394789	0.0394789
FN1	Sample 17	22.8756	0.324892	0.229734		0.0103054	0.00232075	0.00232075	0.00164102	0.00164102	0.195675	0.0478938	0.0478938	0.0338661	0.0338661	0.195675	0.0478938	0.0478938	0.0338661	0.0338661
FN1	Sample 34	23.3837	0.0108709	0.00768692		0.00724574	5.45979e-05	5.45979e-05	3.86065e-05	3.86065e-05	0.0959401	0.00815704	0.00815704	0.0057679	0.0057679	0.0959401	0.00815704	0.00815704	0.0057679	0.0057679
FN1	K34SS	23.5214	0.24436	0.172789		0.00658643	0.00111559	0.00111559	0.000788844	0.000788844	0.140823	0.135007	0.135007	0.0954647	0.0954647	0.140823	0.135007	0.135007	0.0954647	0.0954647
FN1	K33IS	23.8117	0.219137	0.154953		0.00538596	0.000818097	0.000818097	0.000578482	0.000578482	0.0334854	0.00609682	0.00609682	0.00431111	0.00431111	0.0334854	0.00609682	0.00609682	0.00431111	0.00431111
FN1	Control 34	24.3017	0.132742	0.0938625		0.00383476	0.000352834	0.000352834	0.000249491	0.000249491	0.0462851	0.00673146	0.00673146	0.00475986	0.00475986	0.0462851	0.00673146	0.00673146	0.00475986	0.00475986
FN1	Control 26	25.9562	0.188258	0.133119		0.00121816	0.000158958	0.000158958	0.000112401	0.000112401	0.76617	0.109504	0.109504	0.0774311	0.0774311	0.76617	0.109504	0.109504	0.0774311	0.0774311
FN1	Sample 37	26.035	0.163289	0.115463		0.00115337	0.000130542	0.000130542	9.23069e-05	9.23069e-05	0.00912016	0.0012039	0.0012039	0.000851286	0.000851286	0.00912016	0.0012039	0.0012039	0.000851286	0.000851286
FOXO3	Sample 22	23.3271	0.224463	0.158719		1	0.155586	0.155586	0.110016	0.110016	1.18672	0.196707	0.196707	0.139093	0.139093	1.18672	0.196707	0.196707	0.139093	0.139093
FOXO3	Sample 23	23.7407	0.0559645	0.0395729		0.750777	0.0291239	0.0291239	0.0205937	0.0205937	1.37174	0.422418	0.422418	0.298694	0.298694	1.37174	0.422418	0.422418	0.298694	0.298694
FOXO3	Sample 21	23.7785	0.0265438	0.0187693		0.731334	0.0134557	0.0134557	0.00951459	0.00951459	0.98609	0.0879201	0.0879201	0.0621689	0.0621689	0.98609	0.0879201	0.0879201	0.0621689	0.0621689
FOXO3	Sample 24	24.144	0.00721082	0.00509882		0.567665	0.00283728	0.00283728	0.00200626	0.00200626	1.51893	0.0145398	0.0145398	0.0102812	0.0102812	1.51893	0.0145398	0.0145398	0.0102812	0.0102812
FOXO3	Control 28	24.211	0.0360709	0.025506		0.541918	0.0135493	0.0135493	0.00958079	0.00958079	0.994534	0.0361718	0.0361718	0.0255773	0.0255773	0.994534	0.0361718	0.0361718	0.0255773	0.0255773
FOXO3	Sample 20	24.3138	0.0377481	0.0266919		0.504658	0.0132044	0.0132044	0.0093369	0.0093369	0.565486	0.0497071	0.0497071	0.0351483	0.0351483	0.565486	0.0497071	0.0497071	0.0351483	0.0351483
FOXO3	Sample 15	24.6285	0.0130261	0.00921085		0.405748	0.0036635	0.0036635	0.00259049	0.00259049	0.992099	0.0423269	0.0423269	0.0299296	0.0299296	0.992099	0.0423269	0.0423269	0.0299296	0.0299296
FOXO3	Sample 7	24.6398	0.0852745	0.0602981		0.402573	0.0237952	0.0237952	0.0168258	0.0168258	0.571881	0.0875887	0.0875887	0.0619346	0.0619346	0.571881	0.0875887	0.0875887	0.0619346	0.0619346
FOXO3	Sample 30	24.7495	0.025277	0.0178735		0.373088	0.00653676	0.00653676	0.00462219	0.00462219	0.897712	0.0865395	0.0865395	0.0611927	0.0611927	0.897712	0.0865395	0.0865395	0.0611927	0.0611927
FOXO3	Control 20	25.0672	0.0537868	0.038033		0.299353	0.0111605	0.0111605	0.00789168	0.00789168	1.30474	0.0776139	0.0776139	0.0548813	0.0548813	1.30474	0.0776139	0.0776139	0.0548813	0.0548813
FOXO3	Sample 25	25.079	0.185995	0.131519		0.296908	0.0382779	0.0382779	0.0270666	0.0270666	0.740089	0.112766	0.112766	0.0797379	0.0797379	0.740089	0.112766	0.112766	0.0797379	0.0797379
FOXO3	K33IS	25.0866	0.0939521	0.0664342		0.295359	0.0192345	0.0192345	0.0136009	0.0136009	1.8363	0.219742	0.219742	0.155381	0.155381	1.8363	0.219742	0.219742	0.155381	0.155381
FOXO3	Sample 6	25.139	0.19549	0.138232		0.284831	0.0385956	0.0385956	0.0272912	0.0272912	0.780873	0.275097	0.275097	0.194523	0.194523	0.780873	0.275097	0.275097	0.194523	0.194523
FOXO3	Sample 5	25.1519	0.130138	0.0920213		0.28228	0.0254629	0.0254629	0.018005	0.018005	0.568756	0.060683	0.060683	0.0429093	0.0429093	0.568756	0.060683	0.060683	0.0429093	0.0429093
FOXO3	Sample 16	25.4264	0.197456	0.139623		0.233378	0.0319416	0.0319416	0.0225861	0.0225861	0.471768	0.101494	0.101494	0.0717673	0.0717673	0.471768	0.101494	0.101494	0.0717673	0.0717673
FOXO3	Sample 19	25.7154	0.162357	0.114803		0.191012	0.0214959	0.0214959	0.0151999	0.0151999	0.530219	0.0662391	0.0662391	0.0468381	0.0468381	0.530219	0.0662391	0.0662391	0.0468381	0.0468381
FOXO3	Sample 17	25.8159	0.286743	0.202758		0.178164	0.0354111	0.0354111	0.0250394	0.0250394	3.38292	0.746529	0.746529	0.527876	0.527876	3.38292	0.746529	0.746529	0.527876	0.527876
FOXO3	Sample 37	25.8166	0.0890423	0.0629624		0.17807	0.0109904	0.0109904	0.00777138	0.00777138	1.40808	0.129236	0.129236	0.0913839	0.0913839	1.40808	0.129236	0.129236	0.0913839	0.0913839
FOXO3	Control 27	25.9624	0.11742	0.0830283		0.160957	0.0131001	0.0131001	0.00926318	0.00926318	0.561928	0.0539374	0.0539374	0.0381395	0.0381395	0.561928	0.0539374	0.0539374	0.0381395	0.0381395
FOXO3	Sample 41	25.9954	0.00603307	0.00426603		0.157317	0.000657869	0.000657869	0.000465184	0.000465184	0.531409	0.015652	0.015652	0.0110676	0.0110676	0.531409	0.015652	0.015652	0.0110676	0.0110676
FOXO3	Control 14	26.1392	0.0438551	0.0310102		0.142387	0.00432827	0.00432827	0.00306055	0.00306055	0.573151	0.0750563	0.0750563	0.0530728	0.0530728	0.573151	0.0750563	0.0750563	0.0530728	0.0530728
FOXO3	Sample 29	26.2024	0.211365	0.149457		0.13629	0.0199674	0.0199674	0.0141191	0.0141191	0.384481	0.0706659	0.0706659	0.0499683	0.0499683	0.384481	0.0706659	0.0706659	0.0499683	0.0499683
FOXO3	K35SS	26.2062	0.0626833	0.0443238		0.135934	0.00590614	0.00590614	0.00417627	0.00417627	0.246464	0.0259436	0.0259436	0.0183449	0.0183449	0.246464	0.0259436	0.0259436	0.0183449	0.0183449
FOXO3	Sample 43	26.319	0.0753042	0.0532481		0.125708	0.00656156	0.00656156	0.00463973	0.00463973	0.765802	0.0866883	0.0866883	0.0612979	0.0612979	0.765802	0.0866883	0.0866883	0.0612979	0.0612979
FOXO3	Sample 35	26.3516	0.354602	0.250742		0.122897	0.0302071	0.0302071	0.0213597	0.0213597	0.808195	0.242121	0.242121	0.171206	0.171206	0.808195	0.242121	0.242121	0.171206	0.171206
FOXO3	Sample 38	26.4712	0.0750728	0.0530845		0.113122	0.00588649	0.00588649	0.00416238	0.00416238	0.684072	0.0826676	0.0826676	0.0584548	0.0584548	0.684072	0.0826676	0.0826676	0.0584548	0.0584548
FOXO3	Sample 42	26.4858	0.0947105	0.0669704		0.111979	0.00735123	0.00735123	0.0051981	0.0051981	0.511421	0.0427117	0.0427117	0.0302017	0.0302017	0.511421	0.0427117	0.0427117	0.0302017	0.0302017
FOXO3	Control 19	26.5323	0.14318	0.101244		0.108429	0.010761	0.010761	0.00760916	0.00760916	0.897071	0.0951693	0.0951693	0.0672948	0.0672948	0.897071	0.0951693	0.0951693	0.0672948	0.0672948
FOXO3	Sample 36	26.7309	0.207019	0.146385		0.0944859	0.0135582	0.0135582	0.00958712	0.00958712	0.52789	0.0910614	0.0910614	0.0643901	0.0643901	0.52789	0.0910614	0.0910614	0.0643901	0.0643901
FOXO3	Control 34	27.0616	0.0848325	0.0599856		0.0751284	0.00441766	0.00441766	0.00312375	0.00312375	0.906792	0.115213	0.115213	0.0814678	0.0814678	0.906792	0.115213	0.115213	0.0814678	0.0814678
FOXO3	Sample 31	27.1188	0.0777162	0.0549537		0.0722081	0.00388976	0.00388976	0.00275048	0.00275048	0.668537	0.0567953	0.0567953	0.0401603	0.0401603	0.668537	0.0567953	0.0567953	0.0401603	0.0401603
FOXO3	Sample 3	27.56	0.289573	0.204759		0.053184	0.0106749	0.0106749	0.00754831	0.00754831	0.669479	0.141575	0.141575	0.100109	0.100109	0.669479	0.141575	0.141575	0.100109	0.100109
FOXO3	Control 31	27.5657	0.62716	0.443469		0.0529754	0.0230291	0.0230291	0.0162841	0.0162841	0.451997	0.197903	0.197903	0.139938	0.139938	0.451997	0.197903	0.197903	0.139938	0.139938
FOXO3	K34IS	27.763	0.0603744	0.0426911		0.0462046	0.00193358	0.00193358	0.00136725	0.00136725	0.377444	0.0242071	0.0242071	0.017117	0.017117	0.377444	0.0242071	0.0242071	0.017117	0.017117
FOXO3	Sample 40	27.7909	0.0995631	0.0704018		0.0453182	0.00312749	0.00312749	0.00221147	0.00221147	0.411045	0.0460261	0.0460261	0.0325453	0.0325453	0.411045	0.0460261	0.0460261	0.0325453	0.0325453
FOXO3	Sample 44	27.999	0.0263457	0.0186292		0.0392312	0.000716418	0.000716418	0.000506584	0.000506584	0.571889	0.0310367	0.0310367	0.0219463	0.0219463	0.571889	0.0310367	0.0310367	0.0219463	0.0219463
FOXO3	Control 11	28.0891	0.155859	0.110209		0.0368568	0.00398177	0.00398177	0.00281554	0.00281554	0.566428	0.062644	0.062644	0.044296	0.044296	0.566428	0.062644	0.062644	0.044296	0.044296
FOXO3	Sample 39	28.2558	0.347623	0.245807		0.0328343	0.00791155	0.00791155	0.00559431	0.00559431	0.626751	0.185454	0.185454	0.131136	0.131136	0.626751	0.185454	0.185454	0.131136	0.131136
FOXO3	Sample 34	28.3209	0.119879	0.0847671		0.0313847	0.00260787	0.00260787	0.00184404	0.00184404	0.415562	0.0493042	0.0493042	0.0348633	0.0348633	0.415562	0.0493042	0.0493042	0.0348633	0.0348633
FOXO3	K34SS	28.7693	0.443607	0.313678		0.0230008	0.00707239	0.00707239	0.00500094	0.00500094	0.491773	0.488064	0.488064	0.345114	0.345114	0.491773	0.488064	0.488064	0.345114	0.345114
FOXO3	Control 26	32.9314	0.670295	0.47397		0.00128473	0.000596905	0.000596905	0.000422075	0.000422075	0.808043	0.378372	0.378372	0.26755	0.26755	0.808043	0.378372	0.378372	0.26755	0.26755
gDNA	Control 11		0			0	0	0
gDNA	Control 14		0			0	0	0
gDNA	Control 19		0			0	0	0
gDNA	Control 20		0			0	0	0
gDNA	Control 26		0			0	0	0
gDNA	Control 27		0			0	0	0
gDNA	Control 28		0			0	0	0
gDNA	Control 31		0			0	0	0
gDNA	Control 34		0			0	0	0
gDNA	K35SS		0			0	0	0
gDNA	Sample 15		0			0	0	0
gDNA	Sample 16		0			0	0	0
gDNA	Sample 17		0			0	0	0
gDNA	Sample 19		0			0	0	0
gDNA	Sample 20		0			0	0	0
gDNA	Sample 21		0			0	0	0
gDNA	Sample 22		0			0	0	0
gDNA	Sample 23		0			0	0	0
gDNA	Sample 24		0			0	0	0
gDNA	Sample 25		0			0	0	0
gDNA	Sample 29		0			0	0	0
gDNA	Sample 3		0			0	0	0
gDNA	Sample 30		0			0	0	0
gDNA	Sample 31		0			0	0	0
gDNA	Sample 34		0			0	0	0
gDNA	Sample 35		0			0	0	0
gDNA	Sample 36		0			0	0	0
gDNA	Sample 37		0			0	0	0
gDNA	Sample 38		0			0	0	0
gDNA	Sample 39		0			0	0	0
gDNA	Sample 40		0			0	0	0
gDNA	Sample 41		0			0	0	0
gDNA	Sample 42		0			0	0	0
gDNA	Sample 43		0			0	0	0
gDNA	Sample 44		0			0	0	0
gDNA	Sample 5		0			0	0	0
gDNA	Sample 6		0			0	0	0
gDNA	Sample 7		0			0	0	0
gDNA	K34SS	35.9534	0	0		1	0	0	0	0	21.3807	20.1754	20.1754	20.1754	20.1754	21.3807	20.1754	20.1754	20.1754	20.1754
gDNA	K33IS	36.4583	0.860899	0.608748		0.70471	0.420522	0.420522	0.297354	0.297354	4.3813	2.6512	2.6512	1.87468	1.87468	4.3813	2.6512	2.6512	1.87468	1.87468
gDNA	K34IS	36.9641	0	0		0.496318	0	0	0	0	4.0544	0.197043	0.197043	0.197043	0.197043	4.0544	0.197043	0.197043	0.197043	0.197043
IGF1	Sample 20	21.88	0.350164	0.247603		1	0.242715	0.242715	0.171625	0.171625	1.12053	0.287767	0.287767	0.203482	0.203482	1.12053	0.287767	0.287767	0.203482	0.203482
IGF1	Sample 6	22.2184	0.0498669	0.0352613		0.790884	0.027337	0.027337	0.0193302	0.0193302	2.16823	0.709064	0.709064	0.501384	0.501384	2.16823	0.709064	0.709064	0.501384	0.501384
IGF1	Sample 29	22.5786	0.107585	0.0760739		0.61614	0.0459468	0.0459468	0.0324893	0.0324893	1.73817	0.232405	0.232405	0.164335	0.164335	1.73817	0.232405	0.232405	0.164335	0.164335
IGF1	Sample 25	22.6566	0.145575	0.102937		0.583714	0.0588994	0.0588994	0.0416482	0.0416482	1.455	0.188461	0.188461	0.133262	0.133262	1.455	0.188461	0.188461	0.133262	0.133262
IGF1	Sample 21	22.7103	0.103843	0.0734279		0.562412	0.0404815	0.0404815	0.0286247	0.0286247	0.758326	0.0857677	0.0857677	0.0606469	0.0606469	0.758326	0.0857677	0.0857677	0.0606469	0.0606469
IGF1	Sample 19	22.8879	0.0235146	0.0166273		0.497256	0.00810481	0.00810481	0.00573097	0.00573097	1.3803	0.0781792	0.0781792	0.055281	0.055281	1.3803	0.0781792	0.0781792	0.055281	0.055281
IGF1	Sample 41	23.1089	0.365427	0.258396		0.426647	0.108067	0.108067	0.0764153	0.0764153	1.44119	0.367457	0.367457	0.259831	0.259831	1.44119	0.367457	0.367457	0.259831	0.259831
IGF1	Control 27	23.1287	0.253639	0.17935		0.420832	0.0739861	0.0739861	0.0523161	0.0523161	1.4692	0.2689	0.2689	0.190141	0.190141	1.4692	0.2689	0.2689	0.190141	0.190141
IGF1	Sample 22	23.2428	0.203318	0.143768		0.388828	0.0547972	0.0547972	0.0387475	0.0387475	0.461431	0.0701759	0.0701759	0.0496219	0.0496219	0.461431	0.0701759	0.0701759	0.0496219	0.0496219
IGF1	Control 28	23.358	0.17485	0.123638		0.358985	0.0435079	0.0435079	0.0307648	0.0307648	0.658812	0.0817204	0.0817204	0.0577851	0.0577851	0.658812	0.0817204	0.0817204	0.0577851	0.0577851
IGF1	Sample 15	23.8297	0.403769	0.285508		0.258863	0.0724482	0.0724482	0.0512286	0.0512286	0.632947	0.179099	0.179099	0.126642	0.126642	0.632947	0.179099	0.179099	0.126642	0.126642
IGF1	Sample 7	23.9311	0.110315	0.0780044		0.241299	0.0184508	0.0184508	0.0130467	0.0130467	0.34278	0.0550701	0.0550701	0.0389405	0.0389405	0.34278	0.0550701	0.0550701	0.0389405	0.0389405
IGF1	Sample 30	24.0544	0.121992	0.0862612		0.22153	0.0187321	0.0187321	0.0132456	0.0132456	0.533037	0.0677106	0.0677106	0.0478786	0.0478786	0.533037	0.0677106	0.0677106	0.0478786	0.0478786
IGF1	Control 31	24.2903	0.296843	0.2099		0.188117	0.0387061	0.0387061	0.0273694	0.0273694	1.60505	0.340725	0.340725	0.240929	0.240929	1.60505	0.340725	0.340725	0.240929	0.240929
IGF1	Sample 16	24.4056	0.0672893	0.0475807		0.173664	0.00809995	0.00809995	0.00572753	0.00572753	0.351058	0.0605273	0.0605273	0.0427993	0.0427993	0.351058	0.0605273	0.0605273	0.0427993	0.0427993
IGF1	K35SS	24.504	0.188885	0.133562		0.162214	0.0212379	0.0212379	0.0150175	0.0150175	0.294113	0.047728	0.047728	0.0337488	0.0337488	0.294113	0.047728	0.047728	0.0337488	0.0337488
IGF1	Sample 38	24.7536	0.0808611	0.0571775		0.136448	0.00764773	0.00764773	0.00540776	0.00540776	0.825127	0.101183	0.101183	0.0715473	0.0715473	0.825127	0.101183	0.101183	0.0715473	0.0715473
IGF1	Sample 23	25.0067	0.0532037	0.0376207		0.114488	0.00422208	0.00422208	0.00298546	0.00298546	0.20918	0.0643664	0.0643664	0.0455139	0.0455139	0.20918	0.0643664	0.0643664	0.0455139	0.0455139
IGF1	Sample 31	25.0299	0.156879	0.11093		0.112659	0.0122505	0.0122505	0.00866242	0.00866242	1.04305	0.132512	0.132512	0.0936998	0.0936998	1.04305	0.132512	0.132512	0.0936998	0.0936998
IGF1	Sample 5	25.0719	0.040847	0.0288832		0.109433	0.00309837	0.00309837	0.00219088	0.00219088	0.220492	0.0140293	0.0140293	0.0099202	0.0099202	0.220492	0.0140293	0.0140293	0.0099202	0.0099202
IGF1	Sample 40	25.0999	0.166753	0.117912		0.10733	0.0124057	0.0124057	0.00877215	0.00877215	0.973506	0.141528	0.141528	0.100075	0.100075	0.973506	0.141528	0.141528	0.100075	0.100075
IGF1	Sample 36	25.1893	0.0661918	0.0468046		0.100879	0.00462839	0.00462839	0.00327277	0.00327277	0.563608	0.0598349	0.0598349	0.0423097	0.0423097	0.563608	0.0598349	0.0598349	0.0423097	0.0423097
IGF1	Control 20	25.1913	0.0303	0.0214253		0.100738	0.00211574	0.00211574	0.00149605	0.00149605	0.439072	0.0223441	0.0223441	0.0157996	0.0157996	0.439072	0.0223441	0.0223441	0.0157996	0.0157996
IGF1	Sample 43	25.2634	0.124546	0.0880671		0.0958284	0.00827271	0.00827271	0.00584969	0.00584969	0.583779	0.0773197	0.0773197	0.0546733	0.0546733	0.583779	0.0773197	0.0773197	0.0546733	0.0546733
IGF1	Control 14	25.3023	0.00748786	0.00529472		0.0932768	0.000484124	0.000484124	0.000342327	0.000342327	0.375468	0.0478656	0.0478656	0.0338461	0.0338461	0.375468	0.0478656	0.0478656	0.0338461	0.0338461
IGF1	Sample 24	25.3773	0.464019	0.328111		0.088553	0.0284816	0.0284816	0.0201395	0.0201395	0.236946	0.0762344	0.0762344	0.0539059	0.0539059	0.236946	0.0762344	0.0762344	0.0539059	0.0539059
IGF1	Control 19	25.5637	1.10065	0.778275		0.0778207	0.0593703	0.0593703	0.0419811	0.0419811	0.64384	0.491785	0.491785	0.347745	0.347745	0.64384	0.491785	0.491785	0.347745	0.347745
IGF1	Sample 42	25.6419	0.0381531	0.0269783		0.073716	0.00194947	0.00194947	0.00137848	0.00137848	0.336669	0.0195284	0.0195284	0.0138087	0.0138087	0.336669	0.0195284	0.0195284	0.0138087	0.0138087
IGF1	Sample 35	25.9897	0.202231	0.142999		0.057923	0.00811942	0.00811942	0.0057413	0.0057413	0.380912	0.0843061	0.0843061	0.0596134	0.0596134	0.380912	0.0843061	0.0843061	0.0596134	0.0596134
IGF1	K34IS	26.2462	0.0852091	0.060252		0.0484867	0.00286375	0.00286375	0.00202497	0.00202497	0.396086	0.0302956	0.0302956	0.0214222	0.0214222	0.396086	0.0302956	0.0302956	0.0214222	0.0214222
IGF1	Sample 3	26.3592	0.317029	0.224174		0.0448353	0.00985247	0.00985247	0.00696675	0.00696675	0.564386	0.12959	0.12959	0.091634	0.091634	0.564386	0.12959	0.12959	0.091634	0.091634
IGF1	Control 11	26.5431	0.30999	0.219196		0.0394686	0.00848056	0.00848056	0.00599666	0.00599666	0.606566	0.13112	0.13112	0.0927159	0.0927159	0.606566	0.13112	0.13112	0.0927159	0.0927159
IGF1	Sample 17	26.9277	0.118907	0.0840802		0.0302334	0.00249185	0.00249185	0.001762	0.001762	0.574062	0.0725849	0.0725849	0.0513253	0.0513253	0.574062	0.0725849	0.0725849	0.0513253	0.0513253
IGF1	Sample 37	27.3571	0.256722	0.18153		0.0224508	0.00399503	0.00399503	0.00282491	0.00282491	0.177528	0.0338141	0.0338141	0.0239102	0.0239102	0.177528	0.0338141	0.0338141	0.0239102	0.0239102
IGF1	Sample 34	27.3573	0.00752212	0.00531894		0.022447	0.000117037	0.000117037	8.27576e-05	8.27576e-05	0.297218	0.0252183	0.0252183	0.0178321	0.0178321	0.297218	0.0252183	0.0252183	0.0178321	0.0178321
IGF1	Sample 44	27.3601	0.0883069	0.0624424		0.0224035	0.00137131	0.00137131	0.000969664	0.000969664	0.326585	0.0260418	0.0260418	0.0184143	0.0184143	0.326585	0.0260418	0.0260418	0.0184143	0.0184143
IGF1	Sample 39	27.5471	0.55902	0.395287		0.0196806	0.00762591	0.00762591	0.00539233	0.00539233	0.37567	0.159224	0.159224	0.112588	0.112588	0.37567	0.159224	0.159224	0.112588	0.112588
IGF1	K33IS	28.0005	0.234003	0.165465		0.0143725	0.00233121	0.00233121	0.00164841	0.00164841	0.0893565	0.0170452	0.0170452	0.0120528	0.0120528	0.0893565	0.0170452	0.0170452	0.0120528	0.0120528
IGF1	K34SS	28.1705	0.473559	0.334857		0.012775	0.00419333	0.00419333	0.00296513	0.00296513	0.273138	0.272888	0.272888	0.192961	0.192961	0.273138	0.272888	0.272888	0.192961	0.192961
IGF1	Control 34	28.1992	0.391112	0.276558		0.0125237	0.00339516	0.00339516	0.00240074	0.00240074	0.15116	0.0443752	0.0443752	0.031378	0.031378	0.15116	0.0443752	0.0443752	0.031378	0.031378
IGF1	Control 26	30.9464	0.148636	0.105101		0.00186521	0.000192165	0.000192165	0.000135881	0.000135881	1.17313	0.138876	0.138876	0.0982001	0.0982001	1.17313	0.138876	0.138876	0.0982001	0.0982001
IL10	K35SS	26.4878	0.283287	0.200314		1	0.196359	0.196359	0.138847	0.138847	1.81312	0.396197	0.396197	0.280154	0.280154	1.81312	0.396197	0.396197	0.280154	0.280154
IL10	Control 28	27.0149	0.557969	0.394543		0.693977	0.268399	0.268399	0.189786	0.189786	1.27359	0.493715	0.493715	0.349109	0.349109	1.27359	0.493715	0.493715	0.349109	0.349109
IL10	Sample 21	27.1009	0.0410677	0.0290392		0.653825	0.0186117	0.0186117	0.0131605	0.0131605	0.881581	0.0809009	0.0809009	0.0572056	0.0572056	0.881581	0.0809009	0.0809009	0.0572056	0.0572056
IL10	Sample 22	27.4585	0.0238874	0.016891		0.510264	0.00844869	0.00844869	0.00597413	0.00597413	0.605542	0.0360407	0.0360407	0.0254847	0.0254847	0.605542	0.0360407	0.0360407	0.0254847	0.0254847
IL10	Sample 7	27.8153	0.442216	0.312694		0.398478	0.122142	0.122142	0.0863674	0.0863674	0.566063	0.191057	0.191057	0.135098	0.135098	0.566063	0.191057	0.191057	0.135098	0.135098
IL10	Sample 20	27.9149	0.332516	0.235124		0.371896	0.0857156	0.0857156	0.0606101	0.0606101	0.416722	0.102215	0.102215	0.0722772	0.0722772	0.416722	0.102215	0.102215	0.0722772	0.0722772
IL10	Sample 23	28.1924	0.214936	0.151983		0.306824	0.0457114	0.0457114	0.0323228	0.0323228	0.560594	0.190536	0.190536	0.13473	0.13473	0.560594	0.190536	0.190536	0.13473	0.13473
IL10	Sample 15	28.5149	0.036106	0.0255308		0.245356	0.00614047	0.00614047	0.00434197	0.00434197	0.599923	0.0291752	0.0291752	0.02063	0.02063	0.599923	0.0291752	0.0291752	0.02063	0.02063
IL10	Sample 6	28.6275	0.0149344	0.0105602		0.226941	0.00234923	0.00234923	0.00166116	0.00166116	0.622164	0.202426	0.202426	0.143137	0.143137	0.622164	0.202426	0.202426	0.143137	0.143137
IL10	Control 14	29.1839	0.0854862	0.0604479		0.154319	0.0091441	0.0091441	0.00646586	0.00646586	0.621182	0.0872666	0.0872666	0.0617068	0.0617068	0.621182	0.0872666	0.0872666	0.0617068	0.0617068
IL10	Sample 5	29.2261	0.116692	0.0825137		0.149865	0.0121218	0.0121218	0.00857139	0.00857139	0.301957	0.0298757	0.0298757	0.0211253	0.0211253	0.301957	0.0298757	0.0298757	0.0211253	0.0211253
IL10	Sample 25	29.2314	0.142471	0.100742		0.149319	0.0147458	0.0147458	0.0104268	0.0104268	0.372201	0.0475887	0.0475887	0.0336503	0.0336503	0.372201	0.0475887	0.0475887	0.0336503	0.0336503
IL10	Sample 19	29.4028	0.0920575	0.0650945		0.132588	0.00846037	0.00846037	0.00598239	0.00598239	0.368044	0.0308235	0.0308235	0.0217955	0.0217955	0.368044	0.0308235	0.0308235	0.0217955	0.0217955
IL10	Sample 16	29.5342	0.0421051	0.0297728		0.121045	0.00353271	0.00353271	0.002498	0.002498	0.24469	0.041238	0.041238	0.0291597	0.0291597	0.24469	0.041238	0.041238	0.0291597	0.0291597
IL10	Control 27	29.5534	0.242114	0.171201		0.119451	0.0200463	0.0200463	0.0141749	0.0141749	0.417024	0.0731316	0.0731316	0.0517118	0.0517118	0.417024	0.0731316	0.0731316	0.0517118	0.0517118
IL10	Sample 35	29.574	0.203541	0.143925		0.117756	0.0166134	0.0166134	0.0117475	0.0117475	0.774382	0.171838	0.171838	0.121508	0.121508	0.774382	0.171838	0.171838	0.121508	0.121508
IL10	Sample 29	29.6242	0.0164793	0.0116526		0.113728	0.00129906	0.00129906	0.000918575	0.000918575	0.320832	0.035794	0.035794	0.0253102	0.0253102	0.320832	0.035794	0.035794	0.0253102	0.0253102
IL10	Control 20	29.6245	0.00933442	0.00660043		0.113703	0.000735675	0.000735675	0.000520201	0.000520201	0.495581	0.0231945	0.0231945	0.016401	0.016401	0.495581	0.0231945	0.0231945	0.016401	0.016401
IL10	Sample 31	30.1817	0.118974	0.0841272		0.0772727	0.0063724	0.0063724	0.00450597	0.00450597	0.715427	0.0754297	0.0754297	0.0533368	0.0533368	0.715427	0.0754297	0.0754297	0.0533368	0.0533368
IL10	Control 26	30.2233	0.425588	0.300936		0.0750783	0.0221477	0.0221477	0.0156608	0.0156608	47.221	14.1994	14.1994	10.0405	10.0405	47.221	14.1994	14.1994	10.0405	10.0405
IL10	Sample 41	30.3314	0.346983	0.245354		0.0696602	0.016754	0.016754	0.0118469	0.0118469	0.235309	0.0570085	0.0570085	0.0403111	0.0403111	0.235309	0.0570085	0.0570085	0.0403111	0.0403111
IL10	Control 19	30.4131	0.14054	0.0993769		0.0658212	0.00641197	0.00641197	0.00453395	0.00453395	0.544564	0.0568411	0.0568411	0.0401927	0.0401927	0.544564	0.0568411	0.0568411	0.0401927	0.0401927
IL10	Sample 40	31.004	0.218731	0.154666		0.0437017	0.00662575	0.00662575	0.00468511	0.00468511	0.396384	0.069522	0.069522	0.0491595	0.0491595	0.396384	0.069522	0.069522	0.0491595	0.0491595
IL10	Control 31	31.1187	0.180223	0.127437		0.0403627	0.00504216	0.00504216	0.00356535	0.00356535	0.344383	0.0466304	0.0466304	0.0329726	0.0329726	0.344383	0.0466304	0.0466304	0.0329726	0.0329726
IL10	Sample 38	31.1209	0.233768	0.165299		0.0403001	0.00653005	0.00653005	0.00461744	0.00461744	0.243703	0.047601	0.047601	0.033659	0.033659	0.243703	0.047601	0.047601	0.033659	0.033659
IL10	Sample 44	31.1583	0.235115	0.166251		0.0392706	0.0063999	0.0063999	0.00452541	0.00452541	0.572463	0.0977736	0.0977736	0.0691364	0.0691364	0.572463	0.0977736	0.0977736	0.0691364	0.0691364
IL10	Sample 42	31.1884	0.398977	0.282119		0.0384584	0.0106357	0.0106357	0.00752054	0.00752054	0.175644	0.0494134	0.0494134	0.0349405	0.0349405	0.175644	0.0494134	0.0494134	0.0349405	0.0349405
IL10	K34IS	31.3055	0.103901	0.073469		0.0354611	0.00255386	0.00255386	0.00180585	0.00180585	0.289681	0.0251683	0.0251683	0.0177966	0.0177966	0.289681	0.0251683	0.0251683	0.0177966	0.0177966
IL10	Sample 30	31.4515	0.262146	0.185365		0.0320474	0.0058232	0.0058232	0.00411762	0.00411762	0.0771113	0.0158037	0.0158037	0.0111749	0.0111749	0.0771113	0.0158037	0.0158037	0.0111749	0.0111749
IL10	Sample 3	31.4806	0.373351	0.263999		0.0314067	0.00812766	0.00812766	0.00574712	0.00574712	0.395347	0.105642	0.105642	0.0747004	0.0747004	0.395347	0.105642	0.105642	0.0747004	0.0747004
IL10	Sample 43	31.6315	0.0429618	0.0303786		0.0282883	0.000842393	0.000842393	0.000595662	0.000595662	0.17233	0.0180547	0.0180547	0.0127666	0.0127666	0.17233	0.0180547	0.0180547	0.0127666	0.0127666
IL10	Sample 24	31.8375	0.0487542	0.0344744		0.0245236	0.000828747	0.000828747	0.000586012	0.000586012	0.0656192	0.00228131	0.00228131	0.00161313	0.00161313	0.0656192	0.00228131	0.00228131	0.00161313	0.00161313
IL10	Sample 36	31.8989	0.374597	0.26488		0.0235019	0.00610228	0.00610228	0.00431496	0.00431496	0.131304	0.036337	0.036337	0.0256941	0.0256941	0.131304	0.036337	0.036337	0.0256941	0.0256941
IL10	Control 11	31.9003	0.573078	0.405228		0.0234803	0.00932701	0.00932701	0.00659519	0.00659519	0.360852	0.143595	0.143595	0.101537	0.101537	0.360852	0.143595	0.143595	0.101537	0.101537
IL10	Sample 39	32.1305	0.701109	0.495759		0.020016	0.00972721	0.00972721	0.00687818	0.00687818	0.382072	0.19693	0.19693	0.139251	0.139251	0.382072	0.19693	0.19693	0.139251	0.139251
IL10	Sample 34	32.179	1.1267	0.796694		0.0193556	0.015116	0.015116	0.0106887	0.0106887	0.256285	0.201323	0.201323	0.142357	0.142357	0.256285	0.201323	0.201323	0.142357	0.142357
IL10	K33IS	33.0195	0.380221	0.268857		0.0108088	0.00284864	0.00284864	0.00201429	0.00201429	0.0672	0.0189519	0.0189519	0.013401	0.013401	0.0672	0.0189519	0.0189519	0.013401	0.013401
IL10	Sample 17	33.0299	0.539051	0.381167		0.0107312	0.00400963	0.00400963	0.00283523	0.00283523	0.203761	0.0786005	0.0786005	0.0555789	0.0555789	0.203761	0.0786005	0.0786005	0.0555789	0.0555789
IL10	Control 34	34.3128	0.694764	0.491272		0.00441013	0.0021238	0.0021238	0.00150175	0.00150175	0.0532298	0.0263258	0.0263258	0.0186152	0.0186152	0.0532298	0.0263258	0.0263258	0.0186152	0.0186152
IL10	K34SS	34.6546	0.303605	0.214681		0.00347983	0.000732306	0.000732306	0.000517819	0.000517819	0.0744013	0.0719316	0.0719316	0.0508633	0.0508633	0.0744013	0.0719316	0.0719316	0.0508633	0.0508633
IL10	Sample 37	37.0004	1.16605	0.824521		0.000684543	0.000553278	0.000553278	0.000391226	0.000391226	0.00541297	0.00439043	0.00439043	0.0031045	0.0031045	0.00541297	0.00439043	0.00439043	0.0031045	0.0031045
IL1B	Control 26		0			0	0	0
IL1B	Sample 17		0			0	0	0
IL1B	Control 28	27.8113	0.158823	0.112305		1	0.110088	0.110088	0.0778436	0.0778436	1.83521	0.207768	0.207768	0.146914	0.146914	1.83521	0.207768	0.207768	0.146914	0.146914
IL1B	Sample 21	27.846	0.0514007	0.0363458		0.976275	0.034783	0.034783	0.0245953	0.0245953	1.31635	0.124048	0.124048	0.0877152	0.0877152	1.31635	0.124048	0.124048	0.0877152	0.0877152
IL1B	Sample 15	28.9054	0.225814	0.159674		0.46842	0.073318	0.073318	0.0518437	0.0518437	1.14534	0.185523	0.185523	0.131185	0.131185	1.14534	0.185523	0.185523	0.131185	0.131185
IL1B	K35SS	28.9579	0.0374735	0.0264978		0.451679	0.0117322	0.0117322	0.00829593	0.00829593	0.81895	0.0813497	0.0813497	0.0575229	0.0575229	0.81895	0.0813497	0.0813497	0.0575229	0.0575229
IL1B	Sample 22	29.3251	0.0746801	0.0528068		0.350191	0.0181274	0.0181274	0.012818	0.012818	0.41558	0.0320503	0.0320503	0.022663	0.022663	0.41558	0.0320503	0.0320503	0.022663	0.022663
IL1B	Sample 29	29.829	0.319959	0.226245		0.246946	0.0547674	0.0547674	0.0387264	0.0387264	0.69665	0.172767	0.172767	0.122165	0.122165	0.69665	0.172767	0.172767	0.122165	0.122165
IL1B	Sample 6	30.1075	0.241119	0.170497		0.203596	0.0340271	0.0340271	0.0240608	0.0240608	0.558163	0.204079	0.204079	0.144306	0.144306	0.558163	0.204079	0.204079	0.144306	0.144306
IL1B	Sample 7	30.4222	0.0429884	0.0303974		0.163695	0.00487767	0.00487767	0.00344903	0.00344903	0.232539	0.033579	0.033579	0.023744	0.023744	0.232539	0.033579	0.033579	0.023744	0.023744
IL1B	Sample 23	30.5889	0.0179427	0.0126874		0.145834	0.00181373	0.00181373	0.0012825	0.0012825	0.266452	0.081466	0.081466	0.0576052	0.0576052	0.266452	0.081466	0.081466	0.0576052	0.0576052
IL1B	Sample 35	30.6547	0.417176	0.294988		0.13933	0.0402893	0.0402893	0.0284889	0.0284889	0.916262	0.307941	0.307941	0.217747	0.217747	0.916262	0.307941	0.307941	0.217747	0.217747
IL1B	Sample 31	30.9451	0.374585	0.264872		0.113933	0.0295818	0.0295818	0.0209175	0.0209175	1.05485	0.282513	0.282513	0.199767	0.199767	1.05485	0.282513	0.282513	0.199767	0.199767
IL1B	Control 19	31.0726	0.560812	0.396554		0.104294	0.0405417	0.0405417	0.0286673	0.0286673	0.862864	0.336973	0.336973	0.238276	0.238276	0.862864	0.336973	0.336973	0.238276	0.238276
IL1B	Sample 20	31.3191	0.406565	0.287485		0.0879105	0.024774	0.024774	0.0175179	0.0175179	0.0985066	0.0289647	0.0289647	0.0204812	0.0204812	0.0985066	0.0289647	0.0289647	0.0204812	0.0204812
IL1B	Sample 5	31.3643	0.566938	0.400886		0.0852032	0.0334824	0.0334824	0.0236757	0.0236757	0.171673	0.0681681	0.0681681	0.0482021	0.0482021	0.171673	0.0681681	0.0681681	0.0482021	0.0482021
IL1B	Control 20	32.0463	0.362038	0.255999		0.0531065	0.0133268	0.0133268	0.0094235	0.0094235	0.231467	0.0590682	0.0590682	0.0417676	0.0417676	0.231467	0.0590682	0.0590682	0.0417676	0.0417676
IL1B	Control 14	32.1791	0.825026	0.583382		0.0484343	0.0276979	0.0276979	0.0195854	0.0195854	0.194963	0.114225	0.114225	0.0807691	0.0807691	0.194963	0.114225	0.114225	0.0807691	0.0807691
IL1B	K33IS	32.2979	0.584409	0.41324		0.0446069	0.0180694	0.0180694	0.012777	0.012777	0.277329	0.115739	0.115739	0.0818402	0.0818402	0.277329	0.115739	0.115739	0.0818402	0.0818402
IL1B	Sample 34	32.3104	1.29785	0.917719		0.0442228	0.0397829	0.0397829	0.0281307	0.0281307	0.585549	0.52909	0.52909	0.374123	0.374123	0.585549	0.52909	0.52909	0.374123	0.374123
IL1B	Sample 25	32.4421	0.945738	0.668738		0.0403645	0.0264604	0.0264604	0.0187103	0.0187103	0.100615	0.0664609	0.0664609	0.0469949	0.0469949	0.100615	0.0664609	0.0664609	0.0469949	0.0469949
IL1B	Sample 16	32.492	0.168215	0.118946		0.0389917	0.00454635	0.00454635	0.00321475	0.00321475	0.0788208	0.0159884	0.0159884	0.0113055	0.0113055	0.0788208	0.0159884	0.0159884	0.0113055	0.0113055
IL1B	Sample 24	32.5732	0.613026	0.433475		0.0368567	0.015661	0.015661	0.011074	0.011074	0.0986195	0.0419129	0.0419129	0.0296369	0.0296369	0.0986195	0.0419129	0.0419129	0.0296369	0.0296369
IL1B	Sample 43	32.6739	0.572523	0.404835		0.034373	0.0136407	0.0136407	0.00964543	0.00964543	0.209398	0.0857186	0.0857186	0.0606122	0.0606122	0.209398	0.0857186	0.0857186	0.0606122	0.0606122
IL1B	Control 27	32.7631	0.379408	0.268282		0.0323127	0.00849777	0.00849777	0.00600883	0.00600883	0.112809	0.0302175	0.0302175	0.021367	0.021367	0.112809	0.0302175	0.0302175	0.021367	0.021367
IL1B	Sample 36	32.7804	0.332389	0.235035		0.0319258	0.00735554	0.00735554	0.00520115	0.00520115	0.178368	0.044502	0.044502	0.0314676	0.0314676	0.178368	0.044502	0.044502	0.0314676	0.0314676
IL1B	Sample 3	32.8798	0.475359	0.33613		0.0298021	0.00981962	0.00981962	0.00694352	0.00694352	0.375149	0.126107	0.126107	0.0891713	0.0891713	0.375149	0.126107	0.126107	0.0891713	0.0891713
IL1B	K34IS	33.0014	0.348328	0.246305		0.0273915	0.00661348	0.00661348	0.00467643	0.00467643	0.22376	0.0551089	0.0551089	0.0389678	0.0389678	0.22376	0.0551089	0.0551089	0.0389678	0.0389678
IL1B	Sample 38	33.0707	0.192287	0.135968		0.0261084	0.00347981	0.00347981	0.0024606	0.0024606	0.157882	0.0271908	0.0271908	0.0192268	0.0192268	0.157882	0.0271908	0.0271908	0.0192268	0.0192268
IL1B	Sample 41	33.4021	0.409148	0.289311		0.0207498	0.00588462	0.00588462	0.00416106	0.00416106	0.0700916	0.0199827	0.0199827	0.0141299	0.0141299	0.0700916	0.0199827	0.0199827	0.0141299	0.0141299
IL1B	Sample 44	33.4091	0.548754	0.388028		0.020649	0.00785422	0.00785422	0.00555377	0.00555377	0.301009	0.115523	0.115523	0.0816871	0.0816871	0.301009	0.115523	0.115523	0.0816871	0.0816871
IL1B	Control 11	33.5717	0.108042	0.076397		0.0184477	0.00138153	0.00138153	0.000976888	0.000976888	0.283511	0.0222666	0.0222666	0.0157448	0.0157448	0.283511	0.0222666	0.0222666	0.0157448	0.0157448
IL1B	Sample 30	33.6596	0.269853	0.190815		0.0173576	0.0032467	0.0032467	0.00229576	0.00229576	0.0417652	0.00875806	0.00875806	0.00619288	0.00619288	0.0417652	0.00875806	0.00875806	0.00619288	0.00619288
IL1B	Sample 19	33.7364	1.41937	1.00365		0.0164581	0.016192	0.016192	0.0114495	0.0114495	0.0456851	0.0450148	0.0450148	0.0318303	0.0318303	0.0456851	0.0450148	0.0450148	0.0318303	0.0318303
IL1B	Sample 40	33.8193	0.548131	0.387587		0.0155386	0.00590367	0.00590367	0.00417453	0.00417453	0.140939	0.0549708	0.0549708	0.0388702	0.0388702	0.140939	0.0549708	0.0549708	0.0388702	0.0388702
IL1B	Sample 37	34.3159	0.119067	0.0841929		0.0110134	0.000908946	0.000908946	0.000642722	0.000642722	0.0870878	0.00930904	0.00930904	0.00658248	0.00658248	0.0870878	0.00930904	0.00930904	0.00658248	0.00658248
IL1B	Sample 39	34.5445	0	0		0.00939975	0	0	0	0	0.179425	0.0308154	0.0308154	0.0308154	0.0308154	0.179425	0.0308154	0.0308154	0.0308154	0.0308154
IL1B	Control 31	34.7187	0.311441	0.220222		0.00833066	0.00179838	0.00179838	0.00127164	0.00127164	0.0710789	0.0157869	0.0157869	0.011163	0.011163	0.0710789	0.0157869	0.0157869	0.011163	0.011163
IL1B	Sample 42	35.2796	0	0		0.00564695	0	0	0	0	0.0257903	0.00133143	0.00133143	0.00133143	0.00133143	0.0257903	0.00133143	0.00133143	0.00133143	0.00133143
IL1B	K34SS	35.6914	0.685536	0.484747		0.00424492	0.00201709	0.00201709	0.0014263	0.0014263	0.0907594	0.0958885	0.0958885	0.0678034	0.0678034	0.0907594	0.0958885	0.0958885	0.0678034	0.0678034
IL1B	Control 34	36.5748	0	0		0.00230107	0	0	0	0	0.0277737	0.00312814	0.00312814	0.00312814	0.00312814	0.0277737	0.00312814	0.00312814	0.00312814	0.00312814
IL6	Sample 29	25.3683	0.13637	0.0964279		1	0.0945242	0.0945242	0.0668387	0.0668387	2.82106	0.41125	0.41125	0.290797	0.290797	2.82106	0.41125	0.41125	0.290797	0.290797
IL6	Sample 21	25.7323	0.111488	0.0788341		0.777001	0.0600449	0.0600449	0.0424582	0.0424582	1.04766	0.122101	0.122101	0.0863383	0.0863383	1.04766	0.122101	0.122101	0.0863383	0.0863383
IL6	Control 28	25.823	0.0502478	0.0355305		0.729677	0.025414	0.025414	0.0179704	0.0179704	1.33911	0.0585356	0.0585356	0.0413909	0.0413909	1.33911	0.0585356	0.0585356	0.0413909	0.0413909
IL6	Sample 6	26.2605	0.12606	0.0891376		0.538774	0.0470769	0.0470769	0.0332884	0.0332884	1.47706	0.497367	0.497367	0.351692	0.351692	1.47706	0.497367	0.497367	0.351692	0.351692
IL6	Sample 35	26.6191	0.0697327	0.0493085		0.420221	0.0203114	0.0203114	0.0143623	0.0143623	2.76345	0.491806	0.491806	0.347759	0.347759	2.76345	0.491806	0.491806	0.347759	0.347759
IL6	K35SS	26.6543	0.106874	0.0755716		0.41007	0.0303778	0.0303778	0.0214804	0.0214804	0.743506	0.0900852	0.0900852	0.0636998	0.0636998	0.743506	0.0900852	0.0900852	0.0636998	0.0636998
IL6	Sample 15	27.6321	0.167391	0.118364		0.208225	0.0241597	0.0241597	0.0170835	0.0170835	0.509133	0.0627721	0.0627721	0.0443866	0.0443866	0.509133	0.0627721	0.0627721	0.0443866	0.0443866
IL6	Sample 7	27.6735	0.215205	0.152173		0.202331	0.0301815	0.0301815	0.0213416	0.0213416	0.287425	0.0590553	0.0590553	0.0417584	0.0417584	0.287425	0.0590553	0.0590553	0.0417584	0.0417584
IL6	Sample 22	27.9016	0.00689841	0.00487791		0.17274	0.000825974	0.000825974	0.000584052	0.000584052	0.204994	0.0117602	0.0117602	0.00831569	0.00831569	0.204994	0.0117602	0.0117602	0.00831569	0.00831569
IL6	Sample 30	28.1311	0.095131	0.0672678		0.147336	0.00971528	0.00971528	0.00686974	0.00686974	0.354514	0.0409369	0.0409369	0.0289467	0.0289467	0.354514	0.0409369	0.0409369	0.0289467	0.0289467
IL6	Sample 36	28.5539	0.286069	0.202281		0.109908	0.0217935	0.0217935	0.0154103	0.0154103	0.614054	0.135209	0.135209	0.0956071	0.0956071	0.614054	0.135209	0.135209	0.0956071	0.0956071
IL6	Sample 20	28.5635	0.105342	0.0744879		0.109178	0.00797189	0.00797189	0.00563698	0.00563698	0.122338	0.0136084	0.0136084	0.00962261	0.00962261	0.122338	0.0136084	0.0136084	0.00962261	0.00962261
IL6	Sample 23	28.8355	0.0402322	0.0284485		0.0904173	0.00252145	0.00252145	0.00178294	0.00178294	0.165201	0.050677	0.050677	0.0358341	0.0358341	0.165201	0.050677	0.050677	0.0358341	0.0358341
IL6	Sample 31	28.9579	0.146229	0.1034		0.0830675	0.00841959	0.00841959	0.00595355	0.00595355	0.769079	0.0928929	0.0928929	0.0656852	0.0656852	0.769079	0.0928929	0.0928929	0.0656852	0.0656852
IL6	Sample 34	28.9837	0.209507	0.148144		0.0815914	0.0118486	0.0118486	0.00837825	0.00837825	1.08034	0.181615	0.181615	0.128421	0.128421	1.08034	0.181615	0.181615	0.128421	0.128421
IL6	Sample 16	29.156	0.166197	0.117519		0.0724069	0.00834119	0.00834119	0.00589811	0.00589811	0.146369	0.029573	0.029573	0.0209113	0.0209113	0.146369	0.029573	0.029573	0.0209113	0.0209113
IL6	Control 19	29.2039	0.0627858	0.0443963		0.0700432	0.00304827	0.00304827	0.00215545	0.00215545	0.579494	0.0332858	0.0332858	0.0235366	0.0235366	0.579494	0.0332858	0.0332858	0.0235366	0.0235366
IL6	Sample 40	29.2049	0.306912	0.217019		0.0699966	0.0148907	0.0148907	0.0105293	0.0105293	0.634884	0.146205	0.146205	0.103382	0.103382	0.634884	0.146205	0.146205	0.103382	0.103382
IL6	Sample 38	29.2943	0.00818963	0.00579094		0.0657884	0.000373456	0.000373456	0.000264073	0.000264073	0.397835	0.0434502	0.0434502	0.0307239	0.0307239	0.397835	0.0434502	0.0434502	0.0307239	0.0307239
IL6	Sample 25	29.3145	0.0841293	0.0594884		0.0648763	0.0037832	0.0037832	0.00267513	0.00267513	0.161715	0.0161681	0.0161681	0.0114326	0.0114326	0.161715	0.0161681	0.0161681	0.0114326	0.0114326
IL6	Control 14	29.322	0.364652	0.257848		0.0645394	0.0163128	0.0163128	0.0115349	0.0115349	0.259791	0.073531	0.073531	0.0519943	0.0519943	0.259791	0.073531	0.073531	0.0519943	0.0519943
IL6	Sample 41	29.4151	0.00353426	0.0024991		0.0605036	0.000148219	0.000148219	0.000104807	0.000104807	0.204378	0.00597971	0.00597971	0.00422829	0.00422829	0.204378	0.00597971	0.00597971	0.00422829	0.00422829
IL6	Sample 19	29.5936	0.08488	0.0600192		0.0534623	0.00314542	0.00314542	0.00222415	0.00222415	0.148403	0.0118757	0.0118757	0.00839742	0.00839742	0.148403	0.0118757	0.0118757	0.00839742	0.00839742
IL6	Control 20	29.7357	0.333867	0.23608		0.0484471	0.0112116	0.0112116	0.00792778	0.00792778	0.211159	0.0498368	0.0498368	0.0352399	0.0352399	0.211159	0.0498368	0.0498368	0.0352399	0.0352399
IL6	Control 27	30.0058	0.127721	0.0903124		0.040177	0.00355685	0.00355685	0.00251507	0.00251507	0.140265	0.0143226	0.0143226	0.0101276	0.0101276	0.140265	0.0143226	0.0143226	0.0101276	0.0101276
IL6	Sample 37	30.0891	0.298096	0.210786		0.037921	0.00783539	0.00783539	0.00554046	0.00554046	0.299857	0.0652204	0.0652204	0.0461178	0.0461178	0.299857	0.0652204	0.0652204	0.0461178	0.0461178
IL6	Sample 5	30.8145	0.198638	0.140458		0.022937	0.00315808	0.00315808	0.0022331	0.0022331	0.0462149	0.00688648	0.00688648	0.00486948	0.00486948	0.0462149	0.00688648	0.00688648	0.00486948	0.00486948
IL6	Sample 24	31.0499	0.0110923	0.00784342		0.0194838	0.000149803	0.000149803	0.000105926	0.000105926	0.0521338	0.000584649	0.000584649	0.000413409	0.000413409	0.0521338	0.000584649	0.000584649	0.000413409	0.000413409
IL6	Sample 43	31.1029	0.00279833	0.00197872		0.0187807	3.64279e-05	3.64279e-05	2.57584e-05	2.57584e-05	0.11441	0.0114943	0.0114943	0.00812769	0.00812769	0.11441	0.0114943	0.0114943	0.00812769	0.00812769
IL6	Control 31	31.2776	0.2576	0.182151		0.0166385	0.00297089	0.00297089	0.00210074	0.00210074	0.141963	0.0264107	0.0264107	0.0186752	0.0186752	0.141963	0.0264107	0.0264107	0.0186752	0.0186752
IL6	Sample 44	31.4873	0.157289	0.11122		0.0143873	0.00156857	0.00156857	0.00110915	0.00110915	0.20973	0.0252532	0.0252532	0.0178567	0.0178567	0.20973	0.0252532	0.0252532	0.0178567	0.0178567
IL6	Sample 42	32.046	0.646329	0.457024		0.00976831	0.00437622	0.00437622	0.00309445	0.00309445	0.044613	0.0201189	0.0201189	0.0142262	0.0142262	0.044613	0.0201189	0.0201189	0.0142262	0.0142262
IL6	Sample 17	32.0641	0.0495073	0.0350069		0.00964626	0.000331019	0.000331019	0.000234066	0.000234066	0.18316	0.0186534	0.0186534	0.0131899	0.0131899	0.18316	0.0186534	0.0186534	0.0131899	0.0131899
IL6	Sample 3	32.0778	0.0555317	0.0392669		0.00955507	0.00036779	0.00036779	0.000260067	0.000260067	0.120279	0.00924995	0.00924995	0.0065407	0.0065407	0.120279	0.00924995	0.00924995	0.0065407	0.0065407
IL6	K34IS	32.0948	0.160269	0.113327		0.00944322	0.00104905	0.00104905	0.000741787	0.000741787	0.0771413	0.0093538	0.0093538	0.00661414	0.00661414	0.0771413	0.0093538	0.0093538	0.00661414	0.00661414
IL6	K33IS	32.1751	0.145027	0.10255		0.00893166	0.000897857	0.000897857	0.00063488	0.00063488	0.0555296	0.00788918	0.00788918	0.0055785	0.0055785	0.0555296	0.00788918	0.00788918	0.0055785	0.0055785
IL6	Control 11	32.4318	0.00827101	0.00584848		0.00747626	4.28616e-05	4.28616e-05	3.03077e-05	3.03077e-05	0.114898	0.00279762	0.00279762	0.00197821	0.00197821	0.114898	0.00279762	0.00279762	0.00197821	0.00197821
IL6	Sample 39	33.0246	0.526245	0.372112		0.00495686	0.00180809	0.00180809	0.00127851	0.00127851	0.0946181	0.0381477	0.0381477	0.0269745	0.0269745	0.0946181	0.0381477	0.0381477	0.0269745	0.0269745
IL6	Control 34	33.4615	0.106457	0.0752762		0.00366173	0.000270199	0.000270199	0.00019106	0.00019106	0.0441967	0.00595105	0.00595105	0.00420803	0.00420803	0.0441967	0.00595105	0.00595105	0.00420803	0.00420803
IL6	K34SS	33.9377	0.540422	0.382136		0.00263245	0.000986096	0.000986096	0.000697275	0.000697275	0.0562837	0.0571424	0.0571424	0.0404058	0.0404058	0.0562837	0.0571424	0.0571424	0.0404058	0.0404058
IL6	Control 26	35.6643	0	0		0.000795402	0	0	0	0	0.500274	0.0291684	0.0291684	0.0291684	0.0291684	0.500274	0.0291684	0.0291684	0.0291684	0.0291684
LOX	Sample 20	22.05	0.105593	0.0746654		1	0.0731914	0.0731914	0.0517541	0.0517541	1.12053	0.124773	0.124773	0.0882276	0.0882276	1.12053	0.124773	0.124773	0.0882276	0.0882276
LOX	Sample 15	23.2879	0.120272	0.085045		0.423976	0.0353452	0.0353452	0.0249928	0.0249928	1.03667	0.0966305	0.0966305	0.0683281	0.0683281	1.03667	0.0966305	0.0966305	0.0683281	0.0683281
LOX	Sample 7	24.2492	0.0817917	0.0578354		0.217757	0.0123454	0.0123454	0.00872953	0.00872953	0.309337	0.0470946	0.0470946	0.0333009	0.0333009	0.309337	0.0470946	0.0470946	0.0333009	0.0333009
LOX	Sample 16	24.3475	0.244868	0.173148		0.203412	0.034525	0.034525	0.0244129	0.0244129	0.411192	0.0976174	0.0976174	0.0690259	0.0690259	0.411192	0.0976174	0.0976174	0.0690259	0.0690259
LOX	Sample 6	24.4366	0.117766	0.083273		0.191229	0.0156099	0.0156099	0.0110379	0.0110379	0.524261	0.175775	0.175775	0.124292	0.124292	0.524261	0.175775	0.175775	0.124292	0.124292
LOX	Sample 23	24.5246	0.0137101	0.0096945		0.17991	0.0017097	0.0017097	0.00120894	0.00120894	0.328711	0.100467	0.100467	0.0710407	0.0710407	0.328711	0.100467	0.100467	0.0710407	0.0710407
LOX	Control 27	24.7338	0.0923994	0.0653362		0.155629	0.00996747	0.00996747	0.00704806	0.00704806	0.543329	0.0444439	0.0444439	0.0314266	0.0314266	0.543329	0.0444439	0.0444439	0.0314266	0.0314266
LOX	Sample 19	24.805	0.0387324	0.0273879		0.148127	0.00397682	0.00397682	0.00281203	0.00281203	0.411178	0.024886	0.024886	0.017597	0.017597	0.411178	0.024886	0.024886	0.017597	0.017597
LOX	Sample 30	24.9472	0.0852868	0.0603069		0.134227	0.007935	0.007935	0.00561089	0.00561089	0.322972	0.0360816	0.0360816	0.0255135	0.0255135	0.322972	0.0360816	0.0360816	0.0255135	0.0255135
LOX	K35SS	25.3338	0.0157455	0.0111338		0.102672	0.00112056	0.00112056	0.000792353	0.000792353	0.186157	0.0179636	0.0179636	0.0127022	0.0127022	0.186157	0.0179636	0.0179636	0.0127022	0.0127022
LOX	Sample 25	25.3768	0.295658	0.209062		0.0996595	0.0204237	0.0204237	0.0144417	0.0144417	0.248417	0.0547608	0.0547608	0.0387218	0.0387218	0.248417	0.0547608	0.0547608	0.0387218	0.0387218
LOX	Sample 22	25.3821	0.0893403	0.0631731		0.0992973	0.00614908	0.00614908	0.00434806	0.00434806	0.117838	0.0099314	0.0099314	0.00702256	0.00702256	0.117838	0.0099314	0.0099314	0.00702256	0.00702256
LOX	Sample 29	25.5555	0.0424624	0.0300255		0.0880477	0.00259148	0.00259148	0.00183245	0.00183245	0.248387	0.028519	0.028519	0.020166	0.020166	0.248387	0.028519	0.028519	0.020166	0.020166
LOX	Control 14	25.5827	0.0647581	0.0457909		0.0864071	0.00387855	0.00387855	0.00274255	0.00274255	0.347816	0.046974	0.046974	0.0332157	0.0332157	0.347816	0.046974	0.046974	0.0332157	0.0332157
LOX	Sample 21	25.8608	0.269334	0.190448		0.0712544	0.0133023	0.0133023	0.00940618	0.00940618	0.0960755	0.019798	0.019798	0.0139993	0.0139993	0.0960755	0.019798	0.019798	0.0139993	0.0139993
LOX	Sample 5	25.9242	0.42452	0.300181		0.0681931	0.0200662	0.0200662	0.0141889	0.0141889	0.1374	0.0411816	0.0411816	0.0291198	0.0291198	0.1374	0.0411816	0.0411816	0.0291198	0.0291198
LOX	Control 28	26.0138	0.377499	0.266932		0.0640854	0.0167687	0.0167687	0.0118573	0.0118573	0.11761	0.0309305	0.0309305	0.0218712	0.0218712	0.11761	0.0309305	0.0309305	0.0218712	0.0218712
LOX	Control 31	26.1299	0.0793824	0.0561318		0.0591327	0.0032537	0.0032537	0.00230071	0.00230071	0.504532	0.0382785	0.0382785	0.027067	0.027067	0.504532	0.0382785	0.0382785	0.027067	0.027067
LOX	Sample 41	26.207	0.10023	0.0708736		0.0560545	0.00389435	0.00389435	0.00275372	0.00275372	0.189349	0.0142663	0.0142663	0.0100878	0.0100878	0.189349	0.0142663	0.0142663	0.0100878	0.0100878
LOX	Control 19	26.2878	0.220914	0.15621		0.0530014	0.00811588	0.00811588	0.0057388	0.0057388	0.438501	0.0691286	0.0691286	0.0488813	0.0488813	0.438501	0.0691286	0.0691286	0.0488813	0.0488813
LOX	Sample 43	26.4446	0.0898591	0.06354		0.0475424	0.00296121	0.00296121	0.00209389	0.00209389	0.289624	0.0342309	0.0342309	0.0242049	0.0242049	0.289624	0.0342309	0.0342309	0.0242049	0.0242049
LOX	Sample 31	26.8355	0.128096	0.0905778		0.0362578	0.00321932	0.00321932	0.0022764	0.0022764	0.335692	0.0370769	0.0370769	0.0262174	0.0262174	0.335692	0.0370769	0.0370769	0.0262174	0.0262174
LOX	Control 20	26.8986	0.292727	0.206989		0.0347066	0.00704207	0.00704207	0.0049795	0.0049795	0.15127	0.0314839	0.0314839	0.0222625	0.0222625	0.15127	0.0314839	0.0314839	0.0222625	0.0222625
LOX	Sample 35	26.9858	0.0595304	0.0420943		0.03267	0.00134807	0.00134807	0.00095323	0.00095323	0.214844	0.0378509	0.0378509	0.0267646	0.0267646	0.214844	0.0378509	0.0378509	0.0267646	0.0267646
LOX	Sample 42	27.2668	0.264181	0.186804		0.0268896	0.00492392	0.00492392	0.00348174	0.00348174	0.122808	0.0233647	0.0233647	0.0165214	0.0165214	0.122808	0.0233647	0.0233647	0.0165214	0.0165214
LOX	Sample 38	27.3771	0.25593	0.18097		0.0249093	0.00441884	0.00441884	0.00312459	0.00312459	0.150631	0.0313681	0.0313681	0.0221806	0.0221806	0.150631	0.0313681	0.0313681	0.0221806	0.0221806
LOX	K34IS	27.4113	0.263327	0.186201		0.0243267	0.00444022	0.00444022	0.00313971	0.00313971	0.198724	0.0375357	0.0375357	0.0265418	0.0265418	0.198724	0.0375357	0.0375357	0.0265418	0.0265418
LOX	Sample 36	27.5096	0.019254	0.0136146		0.0227237	0.000303267	0.000303267	0.000214442	0.000214442	0.126957	0.0122721	0.0122721	0.0086777	0.0086777	0.126957	0.0122721	0.0122721	0.0086777	0.0086777
LOX	Sample 24	27.7998	0.052937	0.0374321		0.0185835	0.000681887	0.000681887	0.000482167	0.000482167	0.0497249	0.00186918	0.00186918	0.00132171	0.00132171	0.0497249	0.00186918	0.00186918	0.00132171	0.00132171
LOX	Control 11	27.8885	0.0151295	0.0106982		0.0174752	0.000183262	0.000183262	0.000129586	0.000129586	0.268565	0.00695147	0.00695147	0.00491543	0.00491543	0.268565	0.00695147	0.00695147	0.00491543	0.00491543
LOX	Sample 3	28.0476	0.202377	0.143102		0.0156507	0.00219544	0.00219544	0.00155241	0.00155241	0.197011	0.0305909	0.0305909	0.021631	0.021631	0.197011	0.0305909	0.0305909	0.021631	0.021631
LOX	Sample 40	28.2031	0.0140788	0.00995522		0.0140509	0.000137118	0.000137118	9.69574e-05	9.69574e-05	0.127445	0.0113064	0.0113064	0.00799485	0.00799485	0.127445	0.0113064	0.0113064	0.00799485	0.00799485
LOX	Sample 17	29.0614	0.116151	0.0821314		0.00775081	0.000624017	0.000624017	0.000441247	0.000441247	0.14717	0.0184263	0.0184263	0.0130293	0.0130293	0.14717	0.0184263	0.0184263	0.0130293	0.0130293
LOX	K34SS	29.2134	0.11719	0.082866		0.00697573	0.000566639	0.000566639	0.000400675	0.000400675	0.149146	0.141258	0.141258	0.0998848	0.0998848	0.149146	0.141258	0.141258	0.0998848	0.0998848
LOX	Sample 39	29.2623	0.0459828	0.0325148		0.00674305	0.00021492	0.00021492	0.000151972	0.000151972	0.128714	0.0224833	0.0224833	0.0158981	0.0158981	0.128714	0.0224833	0.0224833	0.0158981	0.0158981
LOX	K33IS	29.3661	0.364386	0.25766		0.00627507	0.00158492	0.00158492	0.0011207	0.0011207	0.0390132	0.0106036	0.0106036	0.00749786	0.00749786	0.0390132	0.0106036	0.0106036	0.00749786	0.00749786
LOX	Sample 44	29.904	0.0362752	0.0256504		0.00432217	0.000108677	0.000108677	7.6846e-05	7.6846e-05	0.0630059	0.00358859	0.00358859	0.00253752	0.00253752	0.0630059	0.00358859	0.00358859	0.00253752	0.00253752
LOX	Control 34	30.1316	0.167407	0.118374		0.00369134	0.000428334	0.000428334	0.000302878	0.000302878	0.0445541	0.00720485	0.00720485	0.0050946	0.0050946	0.0445541	0.00720485	0.00720485	0.0050946	0.0050946
LOX	Sample 34	30.1632	0.373999	0.264457		0.00361131	0.000936183	0.000936183	0.000661981	0.000661981	0.047817	0.0130406	0.0130406	0.00922108	0.00922108	0.047817	0.0130406	0.0130406	0.00922108	0.00922108
LOX	Sample 37	30.2622	0.0198064	0.0140052		0.00337181	4.62908e-05	4.62908e-05	3.27325e-05	3.27325e-05	0.0266624	0.00184783	0.00184783	0.00130662	0.00130662	0.0266624	0.00184783	0.00184783	0.00130662	0.00130662
LOX	Control 26	33.5374	0.620785	0.438961		0.000348281	0.000149864	0.000149864	0.00010597	0.00010597	0.219054	0.0951191	0.0951191	0.0672594	0.0672594	0.219054	0.0951191	0.0951191	0.0672594	0.0672594
MMP1	Control 26		0			0	0	0
MMP1	Sample 5	23.7539	0.159889	0.113059		1	0.110827	0.110827	0.0783665	0.0783665	2.01486	0.251086	0.251086	0.177545	0.177545	2.01486	0.251086	0.251086	0.177545	0.177545
MMP1	Sample 7	23.7798	0.151719	0.107281		0.982186	0.10329	0.10329	0.0730372	0.0730372	1.39526	0.245753	0.245753	0.173773	0.173773	1.39526	0.245753	0.245753	0.173773	0.173773
MMP1	Sample 23	24.3475	0.0178299	0.0126077		0.662656	0.00818961	0.00818961	0.00579093	0.00579093	1.21073	0.37017	0.37017	0.26175	0.26175	1.21073	0.37017	0.37017	0.26175	0.26175
MMP1	Sample 21	25.0045	0	0		0.42027	0	0	0	0	0.566669	0.049437	0.049437	0.049437	0.049437	0.566669	0.049437	0.049437	0.049437	0.049437
MMP1	Control 28	25.1053	0.283911	0.200755		0.391913	0.0771254	0.0771254	0.0545359	0.0545359	0.719242	0.142811	0.142811	0.100982	0.100982	0.719242	0.142811	0.142811	0.100982	0.100982
MMP1	Control 14	25.5997	0.0442631	0.0312988		0.278191	0.00853514	0.00853514	0.00603526	0.00603526	1.11981	0.146717	0.146717	0.103744	0.103744	1.11981	0.146717	0.146717	0.103744	0.103744
MMP1	Sample 29	26.2134	0.0684071	0.0483711		0.1818	0.00862027	0.00862027	0.00609545	0.00609545	0.512869	0.0618955	0.0618955	0.0437668	0.0437668	0.512869	0.0618955	0.0618955	0.0437668	0.0437668
MMP1	Sample 22	26.3044	0.0710739	0.0502568		0.170688	0.00840887	0.00840887	0.00594597	0.00594597	0.202559	0.0152865	0.0152865	0.0108092	0.0108092	0.202559	0.0152865	0.0152865	0.0108092	0.0108092
MMP1	K35SS	26.3853	0.181333	0.128221		0.161386	0.0202846	0.0202846	0.0143434	0.0143434	0.292613	0.0462574	0.0462574	0.0327089	0.0327089	0.292613	0.0462574	0.0462574	0.0327089	0.0327089
MMP1	Sample 44	26.5198	0.0373006	0.0263755		0.147018	0.00380112	0.00380112	0.0026878	0.0026878	2.14314	0.122746	0.122746	0.0867944	0.0867944	2.14314	0.122746	0.122746	0.0867944	0.0867944
MMP1	Sample 20	27.1377	0.0626012	0.0442657		0.0957999	0.00415694	0.00415694	0.0029394	0.0029394	0.107347	0.0101413	0.0101413	0.00717096	0.00717096	0.107347	0.0101413	0.0101413	0.00717096	0.00717096
MMP1	Sample 16	27.6201	0.317713	0.224657		0.0685737	0.0151014	0.0151014	0.0106783	0.0106783	0.13862	0.0382272	0.0382272	0.0270307	0.0270307	0.13862	0.0382272	0.0382272	0.0270307	0.0270307
MMP1	Control 20	27.756	0	0		0.062406	0	0	0	0	0.271999	0.012608	0.012608	0.012608	0.012608	0.271999	0.012608	0.012608	0.012608	0.012608
MMP1	Sample 15	27.7668	0.170186	0.120339		0.0619415	0.00730685	0.00730685	0.00516672	0.00516672	0.151454	0.0189494	0.0189494	0.0133992	0.0133992	0.151454	0.0189494	0.0189494	0.0133992	0.0133992
MMP1	Sample 41	28.3387	0.0845428	0.0597808		0.0416703	0.0024419	0.0024419	0.00172669	0.00172669	0.14076	0.00921314	0.00921314	0.00651467	0.00651467	0.14076	0.00921314	0.00921314	0.00651467	0.00651467
MMP1	Control 19	28.7218	0.421305	0.297908		0.0319515	0.0093307	0.0093307	0.0065978	0.0065978	0.264347	0.0778298	0.0778298	0.055034	0.055034	0.264347	0.0778298	0.0778298	0.055034	0.055034
MMP1	Control 11	29.0092	0.0422596	0.029882		0.0261801	0.00076687	0.00076687	0.000542259	0.000542259	0.402344	0.0151509	0.0151509	0.0107133	0.0107133	0.402344	0.0151509	0.0151509	0.0107133	0.0107133
MMP1	Sample 6	29.7521	0.119036	0.084171		0.0156438	0.00129076	0.00129076	0.000912706	0.000912706	0.042888	0.0143888	0.0143888	0.0101744	0.0101744	0.042888	0.0143888	0.0143888	0.0101744	0.0101744
MMP1	Sample 25	29.8458	0.146177	0.103362		0.0146599	0.00148537	0.00148537	0.00105032	0.00105032	0.0365422	0.00474506	0.00474506	0.00335527	0.00335527	0.0365422	0.00474506	0.00474506	0.00335527	0.00335527
MMP1	Sample 40	30.2411	0.427944	0.302602		0.0111466	0.0033064	0.0033064	0.00233798	0.00233798	0.101102	0.0312868	0.0312868	0.0221231	0.0221231	0.101102	0.0312868	0.0312868	0.0221231	0.0221231
MMP1	Sample 3	30.859	0.290049	0.205096		0.00726336	0.00146028	0.00146028	0.00103257	0.00103257	0.091431	0.0193636	0.0193636	0.0136922	0.0136922	0.091431	0.0193636	0.0193636	0.0136922	0.0136922
MMP1	Control 27	31.0408	0.210309	0.148711		0.00640332	0.000933445	0.000933445	0.000660045	0.000660045	0.0223552	0.00345165	0.00345165	0.00244069	0.00244069	0.0223552	0.00345165	0.00345165	0.00244069	0.00244069
MMP1	Sample 19	31.1041	0.441776	0.312383		0.00612868	0.0018767	0.0018767	0.00132703	0.00132703	0.0170123	0.00529052	0.00529052	0.00374096	0.00374096	0.0170123	0.00529052	0.00529052	0.00374096	0.00374096
MMP1	Sample 24	31.332	0.144116	0.101905		0.00523301	0.000522743	0.000522743	0.000369635	0.000369635	0.0140023	0.0014034	0.0014034	0.000992352	0.000992352	0.0140023	0.0014034	0.0014034	0.000992352	0.000992352
MMP1	Control 34	31.8736	0.272307	0.19255		0.00359508	0.000678567	0.000678567	0.000479819	0.000479819	0.0433922	0.00953757	0.00953757	0.00674408	0.00674408	0.0433922	0.00953757	0.00953757	0.00674408	0.00674408
MMP1	Sample 36	31.8751	0.748242	0.529087		0.0035913	0.0018626	0.0018626	0.00131706	0.00131706	0.0200645	0.0105821	0.0105821	0.00748266	0.00748266	0.0200645	0.0105821	0.0105821	0.00748266	0.00748266
MMP1	Sample 38	32.3928	0	0		0.00250853	0	0	0	0	0.0151696	0.00165453	0.00165453	0.00165453	0.00165453	0.0151696	0.00165453	0.00165453	0.00165453	0.00165453
MMP1	Sample 30	32.4208	0.369558	0.261317		0.00246031	0.000630228	0.000630228	0.000445639	0.000445639	0.00591992	0.00161694	0.00161694	0.00114335	0.00114335	0.00591992	0.00161694	0.00161694	0.00114335	0.00114335
MMP1	Control 31	32.7988	0.305948	0.216338		0.00189319	0.000401483	0.000401483	0.000283891	0.000283891	0.0161531	0.00352792	0.00352792	0.00249462	0.00249462	0.0161531	0.00352792	0.00352792	0.00249462	0.00249462
MMP1	K34IS	33.5564	0.251855	0.178088		0.00111979	0.000195485	0.000195485	0.000138229	0.000138229	0.00914755	0.00165764	0.00165764	0.00117213	0.00117213	0.00914755	0.00165764	0.00165764	0.00117213	0.00117213
MMP1	Sample 34	33.734	0.0631006	0.0446188		0.000990131	4.33063e-05	4.33063e-05	3.06222e-05	3.06222e-05	0.0131102	0.0012496	0.0012496	0.000883604	0.000883604	0.0131102	0.0012496	0.0012496	0.000883604	0.000883604
MMP1	Sample 35	33.7952	0.621513	0.439476		0.000948991	0.000408825	0.000408825	0.000289083	0.000289083	0.00624073	0.00289321	0.00289321	0.00204581	0.00204581	0.00624073	0.00289321	0.00289321	0.00204581	0.00204581
MMP1	Sample 42	33.8121	0.614921	0.434815		0.000937933	0.000399776	0.000399776	0.000282684	0.000282684	0.00428365	0.00183916	0.00183916	0.00130049	0.00130049	0.00428365	0.00183916	0.00183916	0.00130049	0.00130049
MMP1	Sample 31	33.9018	0.808945	0.572011		0.000881358	0.000494194	0.000494194	0.000349448	0.000349448	0.00816004	0.00460678	0.00460678	0.00325748	0.00325748	0.00816004	0.00460678	0.00460678	0.00325748	0.00325748
MMP1	Sample 43	34.1024	0.86367	0.610707		0.00076696	0.000459141	0.000459141	0.000324662	0.000324662	0.00467226	0.00283615	0.00283615	0.00200546	0.00200546	0.00467226	0.00283615	0.00283615	0.00200546	0.00200546
MMP1	K33IS	34.1229	0.659838	0.466576		0.000756147	0.000345835	0.000345835	0.000244542	0.000244542	0.00470109	0.00220131	0.00220131	0.00155656	0.00155656	0.00470109	0.00220131	0.00220131	0.00155656	0.00155656
MMP1	K34SS	35.7143	1.93543	1.36856		0.000250925	0.000336625	0.000336625	0.00023803	0.00023803	0.00536495	0.00879942	0.00879942	0.00622213	0.00622213	0.00536495	0.00879942	0.00879942	0.00622213	0.00622213
MMP1	Sample 17	35.8985	0.485002	0.342948		0.000220852	7.42455e-05	7.42455e-05	5.24995e-05	5.24995e-05	0.00419346	0.00146597	0.00146597	0.0010366	0.0010366	0.00419346	0.00146597	0.00146597	0.0010366	0.0010366
MMP1	Sample 39	36.0169	0	0		0.000203444	0	0	0	0	0.00388341	0.000666956	0.000666956	0.000666956	0.000666956	0.00388341	0.000666956	0.000666956	0.000666956	0.000666956
MMP1	Sample 37	36.0458	0.169503	0.119857		0.000199412	2.3429e-05	2.3429e-05	1.65668e-05	1.65668e-05	0.00157683	0.000214001	0.000214001	0.000151321	0.000151321	0.00157683	0.000214001	0.000214001	0.000151321	0.000151321
MMP3	Sample 37		0			0	0	0
MMP3	Sample 5	20.92	0.339247	0.239884		1	0.235148	0.235148	0.166275	0.166275	2.01486	0.487504	0.487504	0.344717	0.344717	2.01486	0.487504	0.487504	0.344717	0.344717
MMP3	Sample 21	20.992	0.133482	0.0943858		0.951304	0.088017	0.088017	0.0622374	0.0622374	1.28269	0.163115	0.163115	0.11534	0.11534	1.28269	0.163115	0.163115	0.11534	0.11534
MMP3	Control 28	21.3558	0.297903	0.210649		0.739258	0.15265	0.15265	0.10794	0.10794	1.35669	0.282427	0.282427	0.199706	0.199706	1.35669	0.282427	0.282427	0.199706	0.199706
MMP3	Sample 15	23.5022	0.143701	0.101612		0.166982	0.0166323	0.0166323	0.0117608	0.0117608	0.408288	0.0440876	0.0440876	0.0311746	0.0311746	0.408288	0.0440876	0.0440876	0.0311746	0.0311746
MMP3	Sample 44	23.6144	0.157343	0.111258		0.154491	0.0168491	0.0168491	0.0119141	0.0119141	2.25208	0.271245	0.271245	0.191799	0.191799	2.25208	0.271245	0.271245	0.191799	0.191799
MMP3	Sample 22	24.0879	0.265604	0.18781		0.111268	0.0204847	0.0204847	0.0144849	0.0144849	0.132044	0.0254548	0.0254548	0.0179993	0.0179993	0.132044	0.0254548	0.0254548	0.0179993	0.0179993
MMP3	Sample 20	24.3391	0.0234294	0.0165671		0.0934882	0.00151825	0.00151825	0.00107356	0.00107356	0.104757	0.00895398	0.00895398	0.00633142	0.00633142	0.104757	0.00895398	0.00895398	0.00633142	0.00633142
MMP3	Sample 7	24.9814	0.559427	0.395574		0.0598946	0.023225	0.023225	0.0164226	0.0164226	0.085084	0.0351146	0.0351146	0.0248298	0.0248298	0.085084	0.0351146	0.0351146	0.0248298	0.0248298
MMP3	Sample 41	25.0883	0.0184789	0.0130665		0.0556186	0.000712395	0.000712395	0.000503739	0.000503739	0.187877	0.0059829	0.0059829	0.00423055	0.00423055	0.187877	0.0059829	0.0059829	0.00423055	0.00423055
MMP3	Control 19	25.1513	0.0546015	0.0386091		0.0532411	0.00201501	0.00201501	0.00142483	0.00142483	0.440483	0.0234646	0.0234646	0.016592	0.016592	0.440483	0.0234646	0.0234646	0.016592	0.016592
MMP3	Sample 25	25.2188	0.0574734	0.0406399		0.0508068	0.00202402	0.00202402	0.0014312	0.0014312	0.126644	0.0114557	0.0114557	0.00810043	0.00810043	0.126644	0.0114557	0.0114557	0.00810043	0.00810043
MMP3	Control 20	25.9443	0.160903	0.113776		0.0307275	0.00342703	0.00342703	0.00242328	0.00242328	0.133927	0.0161756	0.0161756	0.0114378	0.0114378	0.133927	0.0161756	0.0161756	0.0114378	0.0114378
MMP3	Sample 23	26.1312	0.0681782	0.0482093		0.0269936	0.00127565	0.00127565	0.000902022	0.000902022	0.0493198	0.0152459	0.0152459	0.0107805	0.0107805	0.0493198	0.0152459	0.0152459	0.0107805	0.0107805
MMP3	Control 14	26.4707	0.286641	0.202686		0.0213331	0.00423856	0.00423856	0.00299712	0.00299712	0.0858725	0.0202667	0.0202667	0.0143307	0.0143307	0.0858725	0.0202667	0.0202667	0.0143307	0.0143307
MMP3	Sample 3	26.9442	0.502061	0.355011		0.0153649	0.00534702	0.00534702	0.00378091	0.00378091	0.193413	0.0685288	0.0685288	0.0484572	0.0484572	0.193413	0.0685288	0.0685288	0.0484572	0.0484572
MMP3	Sample 42	27.3134	0.0267013	0.0188807		0.0118954	0.00022016	0.00022016	0.000155677	0.000155677	0.0543278	0.00297948	0.00297948	0.00210681	0.00210681	0.0543278	0.00297948	0.00297948	0.00210681	0.00210681
MMP3	Sample 40	27.5775	0.770957	0.545149		0.00990592	0.00529359	0.00529359	0.00374314	0.00374314	0.0898488	0.0486633	0.0486633	0.0344101	0.0344101	0.0898488	0.0486633	0.0486633	0.0344101	0.0344101
MMP3	Control 11	27.6185	0.240713	0.17021		0.0096281	0.00160644	0.00160644	0.00113593	0.00113593	0.147968	0.0249354	0.0249354	0.017632	0.017632	0.147968	0.0249354	0.0249354	0.017632	0.017632
MMP3	Sample 30	27.7095	0.330444	0.233659		0.0090399	0.00207056	0.00207056	0.0014641	0.0014641	0.0217515	0.00539193	0.00539193	0.00381267	0.00381267	0.0217515	0.00539193	0.00539193	0.00381267	0.00381267
MMP3	Sample 29	28.0079	0.419142	0.296378		0.00735065	0.00213556	0.00213556	0.00151007	0.00151007	0.0207366	0.00644913	0.00644913	0.00456023	0.00456023	0.0207366	0.00644913	0.00644913	0.00456023	0.00456023
MMP3	Sample 19	28.4064	0.0593396	0.0419594		0.00557661	0.000229372	0.000229372	0.00016219	0.00016219	0.0154798	0.00105377	0.00105377	0.00074513	0.00074513	0.0154798	0.00105377	0.00105377	0.00074513	0.00074513
MMP3	K35SS	28.8552	0.156939	0.110973		0.00408579	0.000444459	0.000444459	0.00031428	0.00031428	0.00740803	0.00107419	0.00107419	0.000759568	0.000759568	0.00740803	0.00107419	0.00107419	0.000759568	0.000759568
MMP3	Control 27	29.2388	0.124602	0.0881068		0.00313181	0.000270486	0.000270486	0.000191263	0.000191263	0.0109337	0.00109602	0.00109602	0.000775004	0.000775004	0.0109337	0.00109602	0.00109602	0.000775004	0.000775004
MMP3	Sample 16	29.3693	0.0832124	0.05884		0.00286082	0.000165008	0.000165008	0.000116678	0.000116678	0.00578308	0.00101621	0.00101621	0.000718568	0.000718568	0.00578308	0.00101621	0.00101621	0.000718568	0.000718568
MMP3	Sample 24	29.4932	0.13066	0.0923903		0.00262544	0.000237776	0.000237776	0.000168133	0.000168133	0.00702503	0.000638811	0.000638811	0.000451707	0.000451707	0.00702503	0.000638811	0.000638811	0.000451707	0.000451707
MMP3	Sample 38	29.6139	0.500304	0.353768		0.00241479	0.00083741	0.00083741	0.000592138	0.000592138	0.0146027	0.00530854	0.00530854	0.0037537	0.0037537	0.0146027	0.00530854	0.00530854	0.0037537	0.0037537
MMP3	K34SS	29.883	0.00367841	0.00260103		0.00200381	5.10909e-06	5.10909e-06	3.61267e-06	3.61267e-06	0.042843	0.0404278	0.0404278	0.0285868	0.0285868	0.042843	0.0404278	0.0404278	0.0285868	0.0285868
MMP3	Sample 36	29.9702	0.649782	0.459465		0.00188635	0.000849601	0.000849601	0.000600758	0.000600758	0.010539	0.00485274	0.00485274	0.00343141	0.00343141	0.010539	0.00485274	0.00485274	0.00343141	0.00343141
MMP3	Sample 6	30.625	0.419337	0.296516		0.00119813	0.000348251	0.000348251	0.000246251	0.000246251	0.0032847	0.00143265	0.00143265	0.00101304	0.00101304	0.0032847	0.00143265	0.00143265	0.00101304	0.00101304
MMP3	Control 31	30.859	0.420379	0.297253		0.00101875	0.000296847	0.000296847	0.000209903	0.000209903	0.00869216	0.00257313	0.00257313	0.00181948	0.00181948	0.00869216	0.00257313	0.00257313	0.00181948	0.00181948
MMP3	Control 34	30.9149	0.608604	0.430348		0.000979981	0.000413407	0.000413407	0.000292323	0.000292323	0.0118283	0.00516456	0.00516456	0.0036519	0.0036519	0.0118283	0.00516456	0.00516456	0.0036519	0.0036519
MMP3	Sample 31	30.9269	0.171712	0.121419		0.00097192	0.00011568	0.00011568	8.17978e-05	8.17978e-05	0.0089985	0.00122332	0.00122332	0.000865018	0.000865018	0.0089985	0.00122332	0.00122332	0.000865018	0.000865018
MMP3	K34IS	31.7329	0.865829	0.612233		0.00055589	0.000333615	0.000333615	0.000235902	0.000235902	0.00454104	0.00273421	0.00273421	0.00193338	0.00193338	0.00454104	0.00273421	0.00273421	0.00193338	0.00193338
MMP3	Sample 35	31.7332	1.11165	0.786055		0.000555775	0.000428245	0.000428245	0.000302815	0.000302815	0.00365488	0.00288495	0.00288495	0.00203997	0.00203997	0.00365488	0.00288495	0.00288495	0.00203997	0.00203997
MMP3	Sample 43	31.9707	0.696535	0.492525		0.000471404	0.000227595	0.000227595	0.000160934	0.000160934	0.00287176	0.00141618	0.00141618	0.00100139	0.00100139	0.00287176	0.00141618	0.00141618	0.00100139	0.00100139
MMP3	Sample 34	32.3871	0.977927	0.691499		0.000353239	0.000239442	0.000239442	0.000169311	0.000169311	0.0046772	0.00319507	0.00319507	0.00225926	0.00225926	0.0046772	0.00319507	0.00319507	0.00225926	0.00225926
MMP3	Sample 39	33.4438	0.0199582	0.0141126		0.000169813	2.34918e-06	2.34918e-06	1.66112e-06	1.66112e-06	0.00324144	0.000558502	0.000558502	0.000394921	0.000394921	0.00324144	0.000558502	0.000558502	0.000394921	0.000394921
MMP3	Sample 17	33.4906	0.666085	0.470993		0.000164382	7.58945e-05	7.58945e-05	5.36655e-05	5.36655e-05	0.00312124	0.00147181	0.00147181	0.00104073	0.00104073	0.00312124	0.00147181	0.00147181	0.00104073	0.00104073
MMP3	Control 26	34.7002	0.743632	0.525827		7.10769e-05	3.66364e-05	3.66364e-05	2.59058e-05	2.59058e-05	0.0447043	0.0231896	0.0231896	0.0163976	0.0163976	0.0447043	0.0231896	0.0231896	0.0163976	0.0163976
MMP3	K33IS	35.2652	1.47839	1.04538		4.8048e-05	4.92367e-05	4.92367e-05	3.48156e-05	3.48156e-05	0.000298722	0.000307578	0.000307578	0.000217491	0.000217491	0.000298722	0.000307578	0.000307578	0.000217491	0.000217491
MMP9	Sample 5	20.1083	0.0455494	0.0322083		1	0.0315724	0.0315724	0.0223251	0.0223251	2.01486	0.131254	0.131254	0.0928109	0.0928109	2.01486	0.131254	0.131254	0.0928109	0.0928109
MMP9	Sample 23	22.0757	0.0878575	0.0621246		0.255716	0.0155726	0.0155726	0.0110115	0.0110115	0.467216	0.145538	0.145538	0.102911	0.102911	0.467216	0.145538	0.145538	0.102911	0.102911
MMP9	Sample 16	22.6967	0.0522606	0.0369538		0.166273	0.0060231	0.0060231	0.00425898	0.00425898	0.336116	0.0571035	0.0571035	0.0403782	0.0403782	0.336116	0.0571035	0.0571035	0.0403782	0.0403782
MMP9	Sample 7	22.9749	0.211467	0.149529		0.137105	0.0200965	0.0200965	0.0142104	0.0142104	0.194766	0.0396524	0.0396524	0.0280385	0.0280385	0.194766	0.0396524	0.0396524	0.0280385	0.0280385
MMP9	Sample 22	23.5452	0.186652	0.131983		0.0923418	0.0119469	0.0119469	0.00844774	0.00844774	0.109584	0.0155001	0.0155001	0.0109602	0.0109602	0.109584	0.0155001	0.0155001	0.0109602	0.0109602
MMP9	Sample 20	24.3706	0.0385124	0.0272324		0.0521112	0.0013911	0.0013911	0.000983653	0.000983653	0.0583923	0.00514207	0.00514207	0.00363599	0.00363599	0.0583923	0.00514207	0.00514207	0.00363599	0.00363599
MMP9	K35SS	24.5437	0.14187	0.100318		0.0462183	0.00454497	0.00454497	0.00321378	0.00321378	0.0837994	0.0115092	0.0115092	0.0081382	0.0081382	0.0837994	0.0115092	0.0115092	0.0081382	0.0081382
MMP9	Control 14	24.5844	0.00789167	0.00558025		0.0449317	0.00024578	0.00024578	0.000173793	0.000173793	0.180864	0.0230591	0.0230591	0.0163053	0.0163053	0.180864	0.0230591	0.0230591	0.0163053	0.0163053
MMP9	Sample 42	24.9671	0.0134017	0.00947641		0.034464	0.000320147	0.000320147	0.000226378	0.000226378	0.157401	0.00825638	0.00825638	0.00583814	0.00583814	0.157401	0.00825638	0.00825638	0.00583814	0.00583814
MMP9	Control 20	25.1433	0.174409	0.123326		0.0305019	0.00368742	0.00368742	0.0026074	0.0026074	0.132944	0.0172127	0.0172127	0.0121712	0.0121712	0.132944	0.0172127	0.0172127	0.0121712	0.0121712
MMP9	Sample 3	25.8008	0.110288	0.077985		0.0193369	0.00147822	0.00147822	0.00104526	0.00104526	0.243413	0.0246756	0.0246756	0.0174483	0.0174483	0.243413	0.0246756	0.0246756	0.0174483	0.0174483
MMP9	Sample 25	26.0954	0.0570209	0.0403199		0.0157653	0.000623106	0.000623106	0.000440603	0.000440603	0.0392975	0.0035493	0.0035493	0.00250973	0.00250973	0.0392975	0.0035493	0.0035493	0.00250973	0.00250973
MMP9	Sample 21	26.3198	0.0453259	0.0320502		0.0134941	0.00042395	0.00042395	0.000299778	0.000299778	0.0181946	0.00168712	0.00168712	0.00119297	0.00119297	0.0181946	0.00168712	0.00168712	0.00119297	0.00119297
MMP9	Control 11	26.3696	0.0897798	0.0634839		0.0130363	0.000811258	0.000811258	0.000573646	0.000573646	0.200346	0.0133387	0.0133387	0.00943188	0.00943188	0.200346	0.0133387	0.0133387	0.00943188	0.00943188
MMP9	Control 28	26.5837	0.042255	0.0298788		0.0112389	0.000329175	0.000329175	0.000232762	0.000232762	0.0206257	0.000813485	0.000813485	0.000575221	0.000575221	0.0206257	0.000813485	0.000813485	0.000575221	0.000575221
MMP9	Sample 15	26.7155	0.00488651	0.00345528		0.010257	3.47413e-05	3.47413e-05	2.45658e-05	2.45658e-05	0.0250796	0.0010492	0.0010492	0.000741899	0.000741899	0.0250796	0.0010492	0.0010492	0.000741899	0.000741899
MMP9	Sample 41	26.8213	0.00879666	0.00622018		0.00953217	5.81213e-05	5.81213e-05	4.10979e-05	4.10979e-05	0.0321992	0.000959088	0.000959088	0.000678178	0.000678178	0.0321992	0.000959088	0.000959088	0.000678178	0.000678178
MMP9	Sample 38	27.4358	0.243074	0.171879		0.00622571	0.00104894	0.00104894	0.000741715	0.000741715	0.0376481	0.00755625	0.00755625	0.00534308	0.00534308	0.0376481	0.00755625	0.00755625	0.00534308	0.00534308
MMP9	Sample 44	27.5422	0.0529459	0.0374384		0.00578322	0.00021224	0.00021224	0.000150076	0.000150076	0.0843043	0.00530425	0.00530425	0.00375067	0.00375067	0.0843043	0.00530425	0.00530425	0.00375067	0.00375067
MMP9	Control 19	27.5526	0.0748465	0.0529245		0.00574184	0.000297885	0.000297885	0.000210636	0.000210636	0.0475044	0.00304059	0.00304059	0.00215002	0.00215002	0.0475044	0.00304059	0.00304059	0.00215002	0.00215002
MMP9	Sample 31	27.6043	0.083485	0.0590328		0.00553951	0.000320557	0.000320557	0.000226668	0.000226668	0.0512874	0.00448994	0.00448994	0.00317486	0.00317486	0.0512874	0.00448994	0.00448994	0.00317486	0.00317486
MMP9	Sample 29	28.1854	0.20317	0.143663		0.00370297	0.000521478	0.000521478	0.000368741	0.000368741	0.0104463	0.00187303	0.00187303	0.00132443	0.00132443	0.0104463	0.00187303	0.00187303	0.00132443	0.00132443
MMP9	Sample 24	28.6259	0.136573	0.0965717		0.00272862	0.000258305	0.000258305	0.000182649	0.000182649	0.00730112	0.000693727	0.000693727	0.000490539	0.000490539	0.00730112	0.000693727	0.000693727	0.000490539	0.000490539
MMP9	Sample 40	28.9351	0.233915	0.165403		0.00220218	0.000357056	0.000357056	0.000252477	0.000252477	0.0199742	0.00368653	0.00368653	0.00260677	0.00260677	0.0199742	0.00368653	0.00368653	0.00260677	0.00260677
MMP9	Sample 35	29.0271	0.0868156	0.0613879		0.00206613	0.000124332	0.000124332	8.79158e-05	8.79158e-05	0.0135873	0.00246666	0.00246666	0.00174419	0.00174419	0.0135873	0.00246666	0.00246666	0.00174419	0.00174419
MMP9	Sample 43	29.1509	0.180438	0.127589		0.00189625	0.000237164	0.000237164	0.0001677	0.0001677	0.0115518	0.00185305	0.00185305	0.0013103	0.0013103	0.0115518	0.00185305	0.00185305	0.0013103	0.0013103
MMP9	Sample 6	29.2764	0.552711	0.390826		0.00173827	0.00066595	0.00066595	0.000470898	0.000470898	0.00476553	0.00239476	0.00239476	0.00169335	0.00169335	0.00476553	0.00239476	0.00239476	0.00169335	0.00169335
MMP9	Sample 19	30.05	0.594261	0.420206		0.00101686	0.000418855	0.000418855	0.000296175	0.000296175	0.00282264	0.00117271	0.00117271	0.000829233	0.000829233	0.00282264	0.00117271	0.00117271	0.000829233	0.000829233
MMP9	Control 27	30.1842	0.0945289	0.0668421		0.000926486	6.07057e-05	6.07057e-05	4.29254e-05	4.29254e-05	0.00323453	0.000268337	0.000268337	0.000189743	0.000189743	0.00323453	0.000268337	0.000268337	0.000189743	0.000189743
MMP9	Sample 36	30.205	0.0920572	0.0650943		0.000913263	5.82746e-05	5.82746e-05	4.12064e-05	4.12064e-05	0.00510237	0.000587048	0.000587048	0.000415105	0.000415105	0.00510237	0.000587048	0.000587048	0.000415105	0.000415105
MMP9	K34SS	30.5652	0.297349	0.210257		0.000711481	0.000146641	0.000146641	0.000103691	0.000103691	0.015212	0.0146928	0.0146928	0.0103894	0.0103894	0.015212	0.0146928	0.0146928	0.0103894	0.0103894
MMP9	Sample 39	30.5946	0.379326	0.268224		0.00069713	0.000183296	0.000183296	0.00012961	0.00012961	0.013307	0.00417908	0.00417908	0.00295506	0.00295506	0.013307	0.00417908	0.00417908	0.00295506	0.00295506
MMP9	Control 34	30.6743	0.21145	0.149518		0.000659651	9.66824e-05	9.66824e-05	6.83648e-05	6.83648e-05	0.00796192	0.00147171	0.00147171	0.00104065	0.00104065	0.00796192	0.00147171	0.00147171	0.00104065	0.00104065
MMP9	Sample 30	30.8734	0.241536	0.170791		0.000574603	9.61999e-05	9.61999e-05	6.80236e-05	6.80236e-05	0.00138259	0.000266002	0.000266002	0.000188092	0.000188092	0.00138259	0.000266002	0.000266002	0.000188092	0.000188092
MMP9	Sample 17	31.221	0.269964	0.190893		0.000451577	8.45012e-05	8.45012e-05	5.97514e-05	5.97514e-05	0.0085744	0.00180286	0.00180286	0.00127482	0.00127482	0.0085744	0.00180286	0.00180286	0.00127482	0.00127482
MMP9	Control 31	31.5151	0.0181931	0.0128645		0.000368295	4.64439e-06	4.64439e-06	3.28408e-06	3.28408e-06	0.00314237	0.000168859	0.000168859	0.000119401	0.000119401	0.00314237	0.000168859	0.000168859	0.000119401	0.000119401
MMP9	Sample 34	31.6954	0.664041	0.469548		0.000325045	0.000149611	0.000149611	0.000105791	0.000105791	0.00430389	0.00201424	0.00201424	0.00142428	0.00142428	0.00430389	0.00201424	0.00201424	0.00142428	0.00142428
MMP9	K34IS	32.1073	0.159938	0.113094		0.000244306	2.7084e-05	2.7084e-05	1.91513e-05	1.91513e-05	0.00199573	0.000241574	0.000241574	0.000170819	0.000170819	0.00199573	0.000241574	0.000241574	0.000170819	0.000170819
MMP9	K33IS	33.2979	0.0723062	0.0511282		0.000107035	5.36446e-06	5.36446e-06	3.79324e-06	3.79324e-06	0.000665454	7.46701e-05	7.46701e-05	5.27997e-05	5.27997e-05	0.000665454	7.46701e-05	7.46701e-05	5.27997e-05	5.27997e-05
MMP9	Sample 37	33.5784	0.0698815	0.0494137		8.81253e-05	4.26863e-06	4.26863e-06	3.01838e-06	3.01838e-06	0.000696845	5.81393e-05	5.81393e-05	4.11107e-05	4.11107e-05	0.000696845	5.81393e-05	5.81393e-05	4.11107e-05	4.11107e-05
MMP9	Control 26	35.5926	0.510981	0.361318		2.18151e-05	7.7266e-06	7.7266e-06	5.46353e-06	5.46353e-06	0.0137208	0.0049251	0.0049251	0.00348258	0.00348258	0.0137208	0.0049251	0.0049251	0.00348258	0.00348258
MSTN	Sample 24	25.7151	0.133662	0.094513		1	0.0926471	0.0926471	0.0655114	0.0655114	2.67576	0.248862	0.248862	0.175972	0.175972	2.67576	0.248862	0.248862	0.175972	0.175972
MSTN	K33IS	27.4639	0.268093	0.189571		0.297547	0.0552926	0.0552926	0.0390978	0.0390978	1.8499	0.390724	0.390724	0.276284	0.276284	1.8499	0.390724	0.390724	0.276284	0.276284
MSTN	Sample 17	28.1029	0.0590742	0.0417718		0.191067	0.00782363	0.00782363	0.00553214	0.00553214	3.62791	0.378258	0.378258	0.267469	0.267469	3.62791	0.378258	0.378258	0.267469	0.267469
MSTN	Control 20	28.422	0.20848	0.147418		0.153151	0.0221315	0.0221315	0.0156493	0.0156493	0.667517	0.101302	0.101302	0.0716315	0.0716315	0.667517	0.101302	0.101302	0.0716315	0.0716315
MSTN	Control 34	28.8386	0.595076	0.420782		0.114742	0.0473281	0.0473281	0.033466	0.033466	1.38492	0.592159	0.592159	0.418719	0.418719	1.38492	0.592159	0.592159	0.418719	0.418719
MSTN	Sample 20	29.2531	0.134137	0.0948491		0.0860911	0.00800445	0.00800445	0.00566	0.00566	0.0964679	0.0120823	0.0120823	0.00854346	0.00854346	0.0964679	0.0120823	0.0120823	0.00854346	0.00854346
MSTN	Sample 21	29.4104	0.00722887	0.00511158		0.0771977	0.000386812	0.000386812	0.000273518	0.000273518	0.104089	0.00909584	0.00909584	0.00643173	0.00643173	0.104089	0.00909584	0.00909584	0.00643173	0.00643173
MSTN	Sample 25	29.4132	0.451669	0.319378		0.077048	0.0241217	0.0241217	0.0170566	0.0170566	0.192054	0.0621171	0.0621171	0.0439234	0.0439234	0.192054	0.0621171	0.0621171	0.0439234	0.0439234
MSTN	Sample 22	29.728	0.175252	0.123922		0.0619439	0.00752465	0.00752465	0.00532073	0.00532073	0.0735103	0.00986914	0.00986914	0.00697854	0.00697854	0.0735103	0.00986914	0.00986914	0.00697854	0.00697854
MSTN	Sample 37	29.7383	0.991373	0.701007		0.0615007	0.0422613	0.0422613	0.0298833	0.0298833	0.486313	0.335807	0.335807	0.237452	0.237452	0.486313	0.335807	0.335807	0.237452	0.237452
MSTN	Control 28	29.921	0.189244	0.133816		0.0541862	0.00710782	0.00710782	0.00502599	0.00502599	0.099443	0.0133062	0.0133062	0.00940888	0.00940888	0.099443	0.0133062	0.0133062	0.00940888	0.00940888
MSTN	Control 19	30.1427	0.175936	0.124405		0.0464678	0.00566672	0.00566672	0.00400697	0.00400697	0.384445	0.049048	0.049048	0.0346822	0.0346822	0.384445	0.049048	0.049048	0.0346822	0.0346822
MSTN	Sample 15	31.0961	0.239171	0.16912		0.0239974	0.00397831	0.00397831	0.00281309	0.00281309	0.0586762	0.0100304	0.0100304	0.00709255	0.00709255	0.0586762	0.0100304	0.0100304	0.00709255	0.00709255
MSTN	Sample 6	31.2958	0.22576	0.159637		0.0208953	0.0032698	0.0032698	0.0023121	0.0023121	0.057285	0.0206733	0.0206733	0.0146182	0.0146182	0.057285	0.0206733	0.0206733	0.0146182	0.0146182
MSTN	Sample 30	31.6867	0.754824	0.533741		0.0159354	0.00833749	0.00833749	0.00589549	0.00589549	0.0383433	0.020388	0.020388	0.0144165	0.0144165	0.0383433	0.020388	0.020388	0.0144165	0.0144165
MSTN	Sample 38	31.6965	0.326093	0.230582		0.0158278	0.00357756	0.00357756	0.00252972	0.00252972	0.0957137	0.0240212	0.0240212	0.0169856	0.0169856	0.0957137	0.0240212	0.0240212	0.0169856	0.0169856
MSTN	Sample 23	31.9716	0.16031	0.113356		0.01308	0.00145343	0.00145343	0.00102773	0.00102773	0.0238984	0.0077687	0.0077687	0.0054933	0.0054933	0.0238984	0.0077687	0.0077687	0.0054933	0.0054933
MSTN	Sample 36	32.2087	0.195834	0.138475		0.0110976	0.00150641	0.00150641	0.00106519	0.00106519	0.0620019	0.010299	0.010299	0.00728246	0.00728246	0.0620019	0.010299	0.010299	0.00728246	0.00728246
MSTN	Sample 42	32.452	0.263235	0.186135		0.00937552	0.00171066	0.00171066	0.00120962	0.00120962	0.0428191	0.00811949	0.00811949	0.00574135	0.00574135	0.0428191	0.00811949	0.00811949	0.00574135	0.00574135
MSTN	Sample 16	32.6617	0.569627	0.402787		0.00810692	0.0032009	0.0032009	0.00226338	0.00226338	0.0163879	0.00701906	0.00701906	0.00496323	0.00496323	0.0163879	0.00701906	0.00701906	0.00496323	0.00496323
MSTN	Sample 5	32.6794	0.248736	0.175883		0.00800804	0.00138067	0.00138067	0.00097628	0.00097628	0.0161351	0.00292985	0.00292985	0.00207172	0.00207172	0.0161351	0.00292985	0.00292985	0.00207172	0.00207172
MSTN	Control 27	32.8019	0.375129	0.265256		0.0073563	0.00191278	0.00191278	0.00135254	0.00135254	0.0256822	0.00680454	0.00680454	0.00481153	0.00481153	0.0256822	0.00680454	0.00680454	0.00481153	0.00481153
MSTN	Sample 7	32.8692	0.750892	0.530961		0.00702113	0.00365435	0.00365435	0.00258401	0.00258401	0.00997395	0.00537912	0.00537912	0.00380361	0.00380361	0.00997395	0.00537912	0.00537912	0.00380361	0.00380361
MSTN	Sample 31	32.9793	0.871654	0.616352		0.00650518	0.00393033	0.00393033	0.00277916	0.00277916	0.060228	0.0366033	0.0366033	0.0258824	0.0258824	0.060228	0.0366033	0.0366033	0.0258824	0.0258824
MSTN	Sample 43	33.0098	0.42068	0.297466		0.00636904	0.00185717	0.00185717	0.00131322	0.00131322	0.0387997	0.0119662	0.0119662	0.00846136	0.00846136	0.0387997	0.0119662	0.0119662	0.00846136	0.00846136
MSTN	Control 14	33.0871	0.534687	0.378081		0.0060369	0.00223738	0.00223738	0.00158207	0.00158207	0.0243004	0.00952321	0.00952321	0.00673393	0.00673393	0.0243004	0.00952321	0.00952321	0.00673393	0.00673393
MSTN	Sample 29	33.1941	0.845941	0.598171		0.00560516	0.00328665	0.00328665	0.00232401	0.00232401	0.0158125	0.00943644	0.00943644	0.00667257	0.00667257	0.0158125	0.00943644	0.00943644	0.00667257	0.00667257
MSTN	Sample 41	33.2366	0.811842	0.574059		0.00544249	0.00306263	0.00306263	0.00216561	0.00216561	0.0183845	0.0103593	0.0103593	0.00732513	0.00732513	0.0183845	0.0103593	0.0103593	0.00732513	0.00732513
MSTN	Sample 39	33.4722	2.28832	1.61808		0.00462256	0.00733202	0.00733202	0.00518452	0.00518452	0.0882368	0.140774	0.140774	0.0995422	0.0995422	0.0882368	0.140774	0.140774	0.0995422	0.0995422
MSTN	Sample 44	33.5116	0.083693	0.0591799		0.00449796	0.000260933	0.000260933	0.000184508	0.000184508	0.0655685	0.00506924	0.00506924	0.00358449	0.00358449	0.0655685	0.00506924	0.00506924	0.00358449	0.00358449
MSTN	Sample 34	33.5918	0.389915	0.275711		0.00425465	0.0011499	0.0011499	0.0008131	0.0008131	0.0563354	0.0159556	0.0159556	0.0112823	0.0112823	0.0563354	0.0159556	0.0159556	0.0112823	0.0112823
MSTN	Control 31	33.6866	0.49184	0.347783		0.00398411	0.00135825	0.00135825	0.000960429	0.000960429	0.0339932	0.0117241	0.0117241	0.00829021	0.00829021	0.0339932	0.0117241	0.0117241	0.00829021	0.00829021
MSTN	Sample 19	33.7223	0.260402	0.184132		0.0038868	0.000701555	0.000701555	0.000496075	0.000496075	0.0107891	0.00203344	0.00203344	0.00143786	0.00143786	0.0107891	0.00203344	0.00203344	0.00143786	0.00143786
MSTN	Sample 35	33.7758	0.643065	0.454715		0.00374517	0.00166937	0.00166937	0.00118042	0.00118042	0.0246289	0.0117606	0.0117606	0.00831603	0.00831603	0.0246289	0.0117606	0.0117606	0.00831603	0.00831603
MSTN	Sample 40	34.6749	0.0212706	0.0150406		0.00200826	2.96091e-05	2.96091e-05	2.09368e-05	2.09368e-05	0.0182153	0.00162849	0.00162849	0.00115151	0.00115151	0.0182153	0.00162849	0.00162849	0.00115151	0.00115151
MSTN	K34SS	34.6899	0.87241	0.616887		0.00198747	0.00120184	0.00120184	0.000849828	0.000849828	0.0424935	0.0476249	0.0476249	0.0336759	0.0336759	0.0424935	0.0476249	0.0476249	0.0336759	0.0336759
MSTN	Control 11	34.7431	1.59713	1.12934		0.0019155	0.00212055	0.00212055	0.00149945	0.00149945	0.0294381	0.0325967	0.0325967	0.0230494	0.0230494	0.0294381	0.0325967	0.0325967	0.0230494	0.0230494
MSTN	Sample 3	35.1898	0.931834	0.658906		0.00140551	0.000907814	0.000907814	0.000641922	0.000641922	0.0176925	0.0114881	0.0114881	0.00812331	0.00812331	0.0176925	0.0114881	0.0114881	0.00812331	0.00812331
MSTN	K34IS	35.2377	0.0673218	0.0476037		0.0013596	6.34442e-05	6.34442e-05	4.48618e-05	4.48618e-05	0.0111065	0.000748307	0.000748307	0.000529133	0.000529133	0.0111065	0.000748307	0.000748307	0.000529133	0.000529133
MSTN	K35SS	35.2679	1.49242	1.0553		0.00133143	0.00137732	0.00137732	0.000973913	0.000973913	0.00241405	0.00250795	0.00250795	0.00177339	0.00177339	0.00241405	0.00250795	0.00250795	0.00177339	0.00177339
MSTN	Control 26	35.6041	0	0		0.00105463	0	0	0	0	0.663318	0.0386747	0.0386747	0.0386747	0.0386747	0.663318	0.0386747	0.0386747	0.0386747	0.0386747
MTOR	Sample 24	25.1461	0.0212379	0.0150175		1	0.014721	0.014721	0.0104093	0.0104093	2.67576	0.0450415	0.0450415	0.0318492	0.0318492	2.67576	0.0450415	0.0450415	0.0318492	0.0318492
MTOR	Sample 22	25.5438	0.0233902	0.0165394		0.759082	0.0123069	0.0123069	0.00870229	0.00870229	0.90082	0.0535296	0.0535296	0.0378511	0.0378511	0.90082	0.0535296	0.0535296	0.0378511	0.0378511
MTOR	Sample 20	25.5744	0.0566059	0.0400264		0.743134	0.0291578	0.0291578	0.0206177	0.0206177	0.832707	0.0771392	0.0771392	0.0545457	0.0545457	0.832707	0.0771392	0.0771392	0.0545457	0.0545457
MTOR	Sample 21	26.0019	0.0057872	0.00409217		0.552552	0.0022165	0.0022165	0.0015673	0.0015673	0.74503	0.0650661	0.0650661	0.0460087	0.0460087	0.74503	0.0650661	0.0650661	0.0460087	0.0460087
MTOR	Sample 15	26.1424	0.112545	0.0795814		0.501291	0.0391059	0.0391059	0.0276521	0.0276521	1.22571	0.108421	0.108421	0.0766649	0.0766649	1.22571	0.108421	0.108421	0.0766649	0.0766649
MTOR	Sample 25	26.2184	0.040402	0.0285685		0.475578	0.0133183	0.0133183	0.00941748	0.00941748	1.18545	0.101836	0.101836	0.0720087	0.0720087	1.18545	0.101836	0.101836	0.0720087	0.0720087
MTOR	Control 28	26.2928	0.156683	0.110792		0.451672	0.0490535	0.0490535	0.0346861	0.0346861	0.828912	0.0926478	0.0926478	0.0655119	0.0655119	0.828912	0.0926478	0.0926478	0.0655119	0.0655119
MTOR	Sample 23	26.3887	0.110389	0.0780566		0.422622	0.0323372	0.0323372	0.0228658	0.0228658	0.772168	0.243177	0.243177	0.171952	0.171952	0.772168	0.243177	0.243177	0.171952	0.171952
MTOR	Sample 7	26.6339	0.0963067	0.0680991		0.356561	0.0238022	0.0238022	0.0168307	0.0168307	0.506518	0.0791533	0.0791533	0.0559698	0.0559698	0.506518	0.0791533	0.0791533	0.0559698	0.0559698
MTOR	Sample 5	26.7017	0.172601	0.122047		0.340196	0.0407002	0.0407002	0.0287794	0.0287794	0.685449	0.0908316	0.0908316	0.0642276	0.0642276	0.685449	0.0908316	0.0908316	0.0642276	0.0642276
MTOR	Sample 6	26.7469	0.0781311	0.055247		0.329703	0.0178555	0.0178555	0.0126257	0.0126257	0.903889	0.297986	0.297986	0.210708	0.210708	0.903889	0.297986	0.297986	0.210708	0.210708
MTOR	Sample 30	26.8761	0.0677346	0.0478956		0.30145	0.0141531	0.0141531	0.0100077	0.0100077	0.725339	0.0767294	0.0767294	0.0542559	0.0542559	0.725339	0.0767294	0.0767294	0.0542559	0.0542559
MTOR	Sample 37	26.987	0.0531182	0.0375602		0.279145	0.0102778	0.0102778	0.00726749	0.00726749	2.20732	0.170555	0.170555	0.120601	0.120601	2.20732	0.170555	0.170555	0.120601	0.120601
MTOR	Sample 43	26.9881	0.0103526	0.00732043		0.278929	0.00200157	0.00200157	0.00141532	0.00141532	1.69921	0.171116	0.171116	0.120997	0.120997	1.69921	0.171116	0.171116	0.120997	0.120997
MTOR	Sample 38	27.0586	0.125255	0.088569		0.265626	0.0230617	0.0230617	0.0163071	0.0163071	1.60629	0.223925	0.223925	0.158339	0.158339	1.60629	0.223925	0.223925	0.158339	0.158339
MTOR	K33IS	27.0949	0.018344	0.0129712		0.259028	0.00329357	0.00329357	0.00232891	0.00232891	1.61042	0.162969	0.162969	0.115236	0.115236	1.61042	0.162969	0.162969	0.115236	0.115236
MTOR	Sample 17	27.0967	0.0413878	0.0292656		0.258708	0.00742176	0.00742176	0.00524798	0.00524798	4.91226	0.491648	0.491648	0.347648	0.347648	4.91226	0.491648	0.491648	0.347648	0.347648
MTOR	Sample 16	27.0988	0.180215	0.127431		0.25834	0.0322707	0.0322707	0.0228188	0.0228188	0.522228	0.108487	0.108487	0.0767116	0.0767116	0.522228	0.108487	0.108487	0.0767116	0.0767116
MTOR	K35SS	27.2388	0.129273	0.0914097		0.23445	0.0210079	0.0210079	0.0148548	0.0148548	0.425086	0.0557846	0.0557846	0.0394457	0.0394457	0.425086	0.0557846	0.0557846	0.0394457	0.0394457
MTOR	Control 20	27.2903	0.406059	0.287127		0.226228	0.0636738	0.0636738	0.0450242	0.0450242	0.986024	0.281264	0.281264	0.198883	0.198883	0.986024	0.281264	0.281264	0.198883	0.198883
MTOR	Sample 29	27.308	0.00617442	0.00436598		0.223467	0.00095639	0.00095639	0.00067627	0.00067627	0.630413	0.0700152	0.0700152	0.0495083	0.0495083	0.630413	0.0700152	0.0700152	0.0495083	0.0495083
MTOR	Sample 42	27.3163	0.0113982	0.00805974		0.22218	0.00175536	0.00175536	0.00124123	0.00124123	1.01472	0.0529951	0.0529951	0.0374732	0.0374732	1.01472	0.0529951	0.0529951	0.0374732	0.0374732
MTOR	Sample 31	27.4334	0.088051	0.0622615		0.204857	0.0125029	0.0125029	0.0088409	0.0088409	1.89667	0.170071	0.170071	0.120258	0.120258	1.89667	0.170071	0.170071	0.120258	0.120258
MTOR	Sample 41	27.4644	0.0981849	0.0694272		0.200502	0.0136455	0.0136455	0.00964883	0.00964883	0.677287	0.0501455	0.0501455	0.0354582	0.0354582	0.677287	0.0501455	0.0501455	0.0354582	0.0354582
MTOR	Control 27	27.5794	0.267848	0.189397		0.185147	0.034374	0.034374	0.0243061	0.0243061	0.64638	0.124431	0.124431	0.0879862	0.0879862	0.64638	0.124431	0.124431	0.0879862	0.0879862
MTOR	Sample 19	27.6351	0.0186624	0.0131963		0.178134	0.0023043	0.0023043	0.00162939	0.00162939	0.494471	0.0275738	0.0275738	0.0194977	0.0194977	0.494471	0.0275738	0.0275738	0.0194977	0.0194977
MTOR	Control 14	27.8792	0.23202	0.164063		0.150403	0.0241885	0.0241885	0.0171038	0.0171038	0.60542	0.124206	0.124206	0.0878269	0.0878269	0.60542	0.124206	0.124206	0.0878269	0.0878269
MTOR	Sample 36	27.9883	0.10912	0.0771592		0.139447	0.0105472	0.0105472	0.00745799	0.00745799	0.779085	0.0950565	0.0950565	0.0672151	0.0672151	0.779085	0.0950565	0.0950565	0.0672151	0.0672151
MTOR	Sample 35	28.1213	0.0611619	0.043248		0.127165	0.00539104	0.00539104	0.00381204	0.00381204	0.836257	0.147555	0.147555	0.104337	0.104337	0.836257	0.147555	0.147555	0.104337	0.104337
MTOR	Sample 39	28.2882	0.180737	0.1278		0.113276	0.0141909	0.0141909	0.0100345	0.0100345	2.16224	0.459651	0.459651	0.325023	0.325023	2.16224	0.459651	0.459651	0.325023	0.325023
MTOR	Control 34	28.3945	0.0454394	0.0321305		0.105229	0.00331431	0.00331431	0.00234357	0.00234357	1.2701	0.148539	0.148539	0.105033	0.105033	1.2701	0.148539	0.148539	0.105033	0.105033
MTOR	Control 19	28.4887	0.0222754	0.0157511		0.0985747	0.00152201	0.00152201	0.00107622	0.00107622	0.815545	0.0330645	0.0330645	0.0233801	0.0233801	0.815545	0.0330645	0.0330645	0.0233801	0.0233801
MTOR	Control 31	28.6381	0.0615879	0.0435492		0.0888787	0.00379418	0.00379418	0.00268289	0.00268289	0.758331	0.0511576	0.0511576	0.0361739	0.0361739	0.758331	0.0511576	0.0511576	0.0361739	0.0361739
MTOR	Sample 40	28.756	0.0493791	0.0349163		0.0819047	0.00280335	0.00280335	0.00198227	0.00198227	0.742893	0.0702686	0.0702686	0.0496874	0.0496874	0.742893	0.0702686	0.0702686	0.0496874	0.0496874
MTOR	Sample 44	28.8022	0.0265288	0.0187587		0.0793265	0.00145868	0.00145868	0.00103145	0.00103145	1.15637	0.0628066	0.0628066	0.044411	0.044411	1.15637	0.0628066	0.0628066	0.044411	0.044411
MTOR	K34IS	29.1953	0.169194	0.119638		0.0604055	0.00708412	0.00708412	0.00500923	0.00500923	0.49345	0.0626422	0.0626422	0.0442947	0.0442947	0.49345	0.0626422	0.0626422	0.0442947	0.0442947
MTOR	Control 11	29.3848	0.0440762	0.0311665		0.052971	0.00161833	0.00161833	0.00114433	0.00114433	0.814076	0.0314593	0.0314593	0.0222451	0.0222451	0.814076	0.0314593	0.0314593	0.0222451	0.0222451
MTOR	Sample 3	29.6189	0.0711993	0.0503455		0.0450366	0.00222263	0.00222263	0.00157164	0.00157164	0.56692	0.0469833	0.0469833	0.0332222	0.0332222	0.56692	0.0469833	0.0469833	0.0332222	0.0332222
MTOR	Sample 34	29.828	0.542642	0.383706		0.0389589	0.0146536	0.0146536	0.0103617	0.0103617	0.51585	0.198884	0.198884	0.140632	0.140632	0.51585	0.198884	0.198884	0.140632	0.140632
MTOR	K34SS	29.9783	0.289923	0.205007		0.0351053	0.00705475	0.00705475	0.00498846	0.00498846	0.750577	0.724146	0.724146	0.512048	0.512048	0.750577	0.724146	0.724146	0.512048	0.512048
MTOR	Control 26	35.4686	1.14974	0.812992		0.000780962	0.000622382	0.000622382	0.00044009	0.00044009	0.491192	0.392498	0.392498	0.277538	0.277538	0.491192	0.392498	0.392498	0.277538	0.277538
MYF5	Control 26		0			0	0	0
MYF5	Control 27		0			0	0	0
MYF5	Control 28		0			0	0	0
MYF5	Sample 19		0			0	0	0
MYF5	Sample 23		0			0	0	0
MYF5	Sample 29		0			0	0	0
MYF5	Sample 3		0			0	0	0
MYF5	Sample 31		0			0	0	0
MYF5	Sample 34		0			0	0	0
MYF5	Sample 36		0			0	0	0
MYF5	Sample 40		0			0	0	0
MYF5	Sample 41		0			0	0	0
MYF5	Sample 42		0			0	0	0
MYF5	Sample 43		0			0	0	0
MYF5	Sample 6		0			0	0	0
MYF5	Sample 7		0			0	0	0
MYF5	Sample 24	27.6397	0.242515	0.171484		1	0.168099	0.168099	0.118864	0.118864	2.67576	0.450322	0.450322	0.318426	0.318426	2.67576	0.450322	0.450322	0.318426	0.318426
MYF5	Sample 20	28.5902	0.415804	0.294018		0.517458	0.149138	0.149138	0.105457	0.105457	0.579829	0.174054	0.174054	0.123075	0.123075	0.579829	0.174054	0.174054	0.123075	0.123075
MYF5	Sample 17	28.706	0.042554	0.0300902		0.477558	0.0140861	0.0140861	0.00996039	0.00996039	9.06771	0.909678	0.909678	0.643239	0.643239	9.06771	0.909678	0.909678	0.643239	0.643239
MYF5	K33IS	29.5639	0.0746072	0.0527553		0.263499	0.0136265	0.0136265	0.00963542	0.00963542	1.63822	0.185005	0.185005	0.130818	0.130818	1.63822	0.185005	0.185005	0.130818	0.130818
MYF5	Control 34	30.2743	0.129803	0.0917847		0.161038	0.014489	0.014489	0.0102453	0.0102453	1.94372	0.280196	0.280196	0.198128	0.198128	1.94372	0.280196	0.280196	0.198128	0.198128
MYF5	Control 20	30.3717	0.208518	0.147444		0.150523	0.0217556	0.0217556	0.0153835	0.0153835	0.656061	0.0995798	0.0995798	0.0704136	0.0704136	0.656061	0.0995798	0.0995798	0.0704136	0.0704136
MYF5	Control 19	31.015	0.493883	0.349228		0.0963698	0.0329907	0.0329907	0.0233279	0.0233279	0.797303	0.274576	0.274576	0.194154	0.194154	0.797303	0.274576	0.274576	0.194154	0.194154
MYF5	Sample 37	31.2741	0.142988	0.101108		0.0805263	0.00798109	0.00798109	0.00564348	0.00564348	0.636756	0.0765109	0.0765109	0.0541014	0.0541014	0.636756	0.0765109	0.0765109	0.0541014	0.0541014
MYF5	Sample 16	33.71	0.536353	0.379259		0.0148822	0.00553279	0.00553279	0.00391227	0.00391227	0.0300841	0.0122485	0.0122485	0.00866101	0.00866101	0.0300841	0.0122485	0.0122485	0.00866101	0.00866101
MYF5	Sample 44	33.824	0.170634	0.120656		0.0137512	0.00162641	0.00162641	0.00115005	0.00115005	0.200457	0.0258275	0.0258275	0.0182628	0.0182628	0.200457	0.0258275	0.0258275	0.0182628	0.0182628
MYF5	Sample 5	34.6972	0.788105	0.557275		0.0075073	0.00410103	0.00410103	0.00289987	0.00289987	0.0151262	0.00830786	0.00830786	0.00587454	0.00587454	0.0151262	0.00830786	0.00830786	0.00587454	0.00587454
MYF5	Control 11	34.7183	0	0		0.00739841	0	0	0	0	0.113701	0.00269065	0.00269065	0.00269065	0.00269065	0.113701	0.00269065	0.00269065	0.00269065	0.00269065
MYF5	Sample 38	34.9033	0.911638	0.644625		0.00650817	0.00411251	0.00411251	0.00290798	0.00290798	0.0393562	0.0252369	0.0252369	0.0178452	0.0178452	0.0393562	0.0252369	0.0252369	0.0178452	0.0178452
MYF5	Control 14	35.0188	0	0		0.00600756	0	0	0	0	0.0241823	0.00308026	0.00308026	0.00308026	0.00308026	0.0241823	0.00308026	0.00308026	0.00308026	0.00308026
MYF5	K34SS	35.0272	0.128162	0.0906242		0.00597251	0.000530568	0.000530568	0.000375168	0.000375168	0.127697	0.12103	0.12103	0.0855814	0.0855814	0.127697	0.12103	0.12103	0.0855814	0.0855814
MYF5	Sample 21	35.5056	0	0		0.00428699	0	0	0	0	0.00578034	0.000504285	0.000504285	0.000504285	0.000504285	0.00578034	0.000504285	0.000504285	0.000504285	0.000504285
MYF5	Sample 35	35.5995	0.881469	0.623293		0.00401668	0.00245415	0.00245415	0.00173534	0.00173534	0.0264144	0.0167611	0.0167611	0.0118519	0.0118519	0.0264144	0.0167611	0.0167611	0.0118519	0.0118519
MYF5	Sample 25	35.6182	0.543799	0.384524		0.00396507	0.00149457	0.00149457	0.00105682	0.00105682	0.00988356	0.00381093	0.00381093	0.00269473	0.00269473	0.00988356	0.00381093	0.00381093	0.00269473	0.00269473
MYF5	Control 31	36.0787	0.0790073	0.0558666		0.00288155	0.000157804	0.000157804	0.000111585	0.000111585	0.024586	0.00186069	0.00186069	0.00131571	0.00131571	0.024586	0.00186069	0.00186069	0.00131571	0.00131571
MYF5	K35SS	36.0954	0	0		0.00284829	0	0	0	0	0.0051643	0.000495142	0.000495142	0.000495142	0.000495142	0.0051643	0.000495142	0.000495142	0.000495142	0.000495142
MYF5	Sample 15	36.1395	0	0		0.00276268	0	0	0	0	0.00675507	0.00028167	0.00028167	0.00028167	0.00028167	0.00675507	0.00028167	0.00028167	0.00028167	0.00028167
MYF5	Sample 22	36.1638	0.103346	0.0730767		0.00271638	0.000194586	0.000194586	0.000137593	0.000137593	0.0032236	0.000295442	0.000295442	0.000208909	0.000208909	0.0032236	0.000295442	0.000295442	0.000208909	0.000208909
MYF5	K34IS	36.3214	0.182996	0.129398		0.00243536	0.000308909	0.000308909	0.000218431	0.000218431	0.0198944	0.00270235	0.00270235	0.00191085	0.00191085	0.0198944	0.00270235	0.00270235	0.00191085	0.00191085
MYF5	Sample 30	36.3395	0	0		0.00240491	0	0	0	0	0.00578663	0.00054854	0.00054854	0.00054854	0.00054854	0.00578663	0.00054854	0.00054854	0.00054854	0.00054854
MYF5	Sample 39	37.8469	2.81482	1.99038		0.000845936	0.00165049	0.00165049	0.00116707	0.00116707	0.0161475	0.0316269	0.0316269	0.0223636	0.0223636	0.0161475	0.0316269	0.0316269	0.0223636	0.0223636
MYH1	Control 27		0			0	0	0
MYH1	Sample 16		0			0	0	0
MYH1	Sample 19		0			0	0	0
MYH1	Sample 21		0			0	0	0
MYH1	Sample 22		0			0	0	0
MYH1	Sample 23		0			0	0	0
MYH1	Sample 3		0			0	0	0
MYH1	Sample 35		0			0	0	0
MYH1	Sample 41		0			0	0	0
MYH1	Sample 43		0			0	0	0
MYH1	Sample 5		0			0	0	0
MYH1	Sample 6		0			0	0	0
MYH1	Sample 7		0			0	0	0
MYH1	Sample 24	16.3942	0.0238131	0.0168384		1	0.016506	0.016506	0.0116715	0.0116715	2.67576	0.0492728	0.0492728	0.0348411	0.0348411	2.67576	0.0492728	0.0492728	0.0348411	0.0348411
MYH1	Control 20	19.3803	0.000743761	0.000525919		0.126208	6.50647e-05	6.50647e-05	4.60077e-05	4.60077e-05	0.550083	0.0254997	0.0254997	0.018031	0.018031	0.550083	0.0254997	0.0254997	0.018031	0.018031
MYH1	K33IS	19.7521	0.18936	0.133898		0.0975362	0.012802	0.012802	0.00905241	0.00905241	0.606399	0.100206	0.100206	0.0708563	0.0708563	0.606399	0.100206	0.100206	0.0708563	0.0708563
MYH1	Control 34	19.8946	0.17768	0.125639		0.0883653	0.010883	0.010883	0.00769541	0.00769541	1.06656	0.178002	0.178002	0.125867	0.125867	1.06656	0.178002	0.178002	0.125867	0.125867
MYH1	Sample 37	20.0879	0.11175	0.0790193		0.0772814	0.00598616	0.00598616	0.00423286	0.00423286	0.611097	0.0629597	0.0629597	0.0445192	0.0445192	0.611097	0.0629597	0.0629597	0.0445192	0.0445192
MYH1	Control 19	22.201	0.0476259	0.0336766		0.0178642	0.000589727	0.000589727	0.000417	0.000417	0.147797	0.00738259	0.00738259	0.00522028	0.00522028	0.147797	0.00738259	0.00738259	0.00522028	0.00522028
MYH1	Sample 25	24.717	0.168478	0.119132		0.00312297	0.000364701	0.000364701	0.000257883	0.000257883	0.0077845	0.00110729	0.00110729	0.00078297	0.00078297	0.0077845	0.00110729	0.00110729	0.00078297	0.00078297
MYH1	Sample 39	26.3546	0.0177554	0.0125549		0.0010037	1.23526e-05	1.23526e-05	8.73463e-06	8.73463e-06	0.019159	0.00329889	0.00329889	0.00233266	0.00233266	0.019159	0.00329889	0.00329889	0.00233266	0.00233266
MYH1	Sample 38	27.7491	0.14443	0.102127		0.00038179	3.82214e-05	3.82214e-05	2.70266e-05	2.70266e-05	0.00230876	0.000341807	0.000341807	0.000241694	0.000241694	0.00230876	0.000341807	0.000341807	0.000241694	0.000241694
MYH1	Sample 20	28.1225	0.0468911	0.033157		0.000294735	9.5796e-06	9.5796e-06	6.7738e-06	6.7738e-06	0.00033026	2.97206e-05	2.97206e-05	2.10157e-05	2.10157e-05	0.00033026	2.97206e-05	2.97206e-05	2.10157e-05	2.10157e-05
MYH1	Sample 40	28.3157	0.172497	0.121974		0.000257782	3.08219e-05	3.08219e-05	2.17943e-05	2.17943e-05	0.00233814	0.000347363	0.000347363	0.000245623	0.000245623	0.00233814	0.000347363	0.000347363	0.000245623	0.000245623
MYH1	Control 31	28.9276	0.17276	0.12216		0.000168683	2.01995e-05	2.01995e-05	1.42832e-05	1.42832e-05	0.00143924	0.00018803	0.00018803	0.000132957	0.000132957	0.00143924	0.00018803	0.00018803	0.000132957	0.000132957
MYH1	Sample 17	29.2402	0.109522	0.0774436		0.000135817	1.03105e-05	1.03105e-05	7.29062e-06	7.29062e-06	0.00257885	0.000315392	0.000315392	0.000223016	0.000223016	0.00257885	0.000315392	0.000315392	0.000223016	0.000223016
MYH1	Control 14	29.2912	0.0419062	0.0296322		0.000131099	3.80806e-06	3.80806e-06	2.6927e-06	2.6927e-06	0.000527715	6.89443e-05	6.89443e-05	4.8751e-05	4.8751e-05	0.000527715	6.89443e-05	6.89443e-05	4.8751e-05	4.8751e-05
MYH1	Sample 44	30.2726	0.0278789	0.0197134		6.64014e-05	1.28315e-06	1.28315e-06	9.07326e-07	9.07326e-07	0.00096796	5.28867e-05	5.28867e-05	3.73966e-05	3.73966e-05	0.00096796	5.28867e-05	5.28867e-05	3.73966e-05	3.73966e-05
MYH1	Control 11	30.7892	0.320107	0.22635		4.64149e-05	1.02986e-05	1.02986e-05	7.28221e-06	7.28221e-06	0.00071332	0.00015917	0.00015917	0.00011255	0.00011255	0.00071332	0.00015917	0.00015917	0.00011255	0.00011255
MYH1	Sample 31	31.1965	0.575698	0.40708		3.49981e-05	1.39658e-05	1.39658e-05	9.8753e-06	9.8753e-06	0.00032403	0.000131042	0.000131042	9.26609e-05	9.26609e-05	0.00032403	0.000131042	0.000131042	9.26609e-05	9.26609e-05
MYH1	Sample 29	31.6326	0.648027	0.458224		2.58698e-05	1.16202e-05	1.16202e-05	8.21669e-06	8.21669e-06	7.29803e-05	3.37669e-05	3.37669e-05	2.38768e-05	2.38768e-05	7.29803e-05	3.37669e-05	3.37669e-05	2.38768e-05	2.38768e-05
MYH1	Sample 30	32.3336	2.8316	2.00224		1.59127e-05	3.1232e-05	3.1232e-05	2.20843e-05	2.20843e-05	3.82885e-05	7.5237e-05	7.5237e-05	5.32006e-05	5.32006e-05	3.82885e-05	7.5237e-05	7.5237e-05	5.32006e-05	5.32006e-05
MYH1	Sample 34	33.1828	0	0		8.83353e-06	0	0	0	0	0.000116964	9.90539e-06	9.90539e-06	9.90539e-06	9.90539e-06	0.000116964	9.90539e-06	9.90539e-06	9.90539e-06	9.90539e-06
MYH1	Control 28	34.1652	1.46408	1.03526		4.471e-06	4.53727e-06	4.53727e-06	3.20833e-06	3.20833e-06	8.20522e-06	8.32965e-06	8.32965e-06	5.88995e-06	5.88995e-06	8.20522e-06	8.32965e-06	8.32965e-06	5.88995e-06	5.88995e-06
MYH1	Sample 36	34.473	0	0		3.61195e-06	0	0	0	0	2.01799e-05	1.93198e-06	1.93198e-06	1.93198e-06	1.93198e-06	2.01799e-05	1.93198e-06	1.93198e-06	1.93198e-06	1.93198e-06
MYH1	Sample 42	34.8782	0	0		2.72753e-06	0	0	0	0	1.2457e-05	6.43094e-07	6.43094e-07	6.43094e-07	6.43094e-07	1.2457e-05	6.43094e-07	6.43094e-07	6.43094e-07	6.43094e-07
MYH1	K35SS	35.0332	0.0123318	0.00871989		2.44964e-06	2.09389e-08	2.09389e-08	1.4806e-08	1.4806e-08	4.4415e-06	4.27531e-07	4.27531e-07	3.0231e-07	3.0231e-07	4.4415e-06	4.27531e-07	4.27531e-07	3.0231e-07	3.0231e-07
MYH1	Control 26	35.2822	0.794474	0.561778		2.06132e-06	1.13514e-06	1.13514e-06	8.02665e-07	8.02665e-07	0.00129648	0.000717945	0.000717945	0.000507664	0.000507664	0.00129648	0.000717945	0.000717945	0.000507664	0.000507664
MYH1	Sample 15	35.5085	0	0		1.76204e-06	0	0	0	0	4.30839e-06	1.7965e-07	1.7965e-07	1.7965e-07	1.7965e-07	4.30839e-06	1.7965e-07	1.7965e-07	1.7965e-07	1.7965e-07
MYH1	K34IS	35.9086	0.220582	0.155975		1.33524e-06	2.04153e-07	2.04153e-07	1.44358e-07	1.44358e-07	1.09075e-05	1.74994e-06	1.74994e-06	1.23739e-06	1.23739e-06	1.09075e-05	1.74994e-06	1.74994e-06	1.23739e-06	1.23739e-06
MYH1	K34SS	36.6521	0	0		7.97547e-07	0	0	0	0	1.70521e-05	1.60908e-05	1.60908e-05	1.60908e-05	1.60908e-05	1.70521e-05	1.60908e-05	1.60908e-05	1.60908e-05	1.60908e-05
MYH3	Sample 20	22.8246	0.0127558	0.00901974		1	0.00884167	0.00884167	0.00625201	0.00625201	1.12053	0.0945524	0.0945524	0.0668586	0.0668586	1.12053	0.0945524	0.0945524	0.0668586	0.0668586
MYH3	Sample 17	26.0329	0.554632	0.392184		0.108195	0.0415945	0.0415945	0.0294118	0.0294118	2.05437	0.813978	0.813978	0.57557	0.57557	2.05437	0.813978	0.813978	0.57557	0.57557
MYH3	Control 19	26.9867	0.084655	0.0598601		0.0558574	0.00327762	0.00327762	0.00231763	0.00231763	0.462129	0.0321785	0.0321785	0.0227536	0.0227536	0.462129	0.0321785	0.0321785	0.0227536	0.0227536
MYH3	Sample 24	27.1195	0.0325645	0.0230266		0.0509462	0.00114996	0.00114996	0.000813142	0.000813142	0.13632	0.00327207	0.00327207	0.00231371	0.00231371	0.13632	0.00327207	0.00327207	0.00231371	0.00231371
MYH3	Sample 37	27.5053	0.127134	0.0898972		0.0389915	0.00343603	0.00343603	0.00242964	0.00242964	0.308322	0.034306	0.034306	0.024258	0.024258	0.308322	0.034306	0.034306	0.024258	0.024258
MYH3	Control 20	28.0333	0.179196	0.126711		0.0270406	0.0033587	0.0033587	0.00237496	0.00237496	0.117858	0.0156252	0.0156252	0.0110487	0.0110487	0.117858	0.0156252	0.0156252	0.0110487	0.0110487
MYH3	Sample 22	30.5062	0.712224	0.503618		0.00487084	0.00240461	0.00240461	0.00170032	0.00170032	0.00578034	0.00287268	0.00287268	0.00203129	0.00203129	0.00578034	0.00287268	0.00287268	0.00203129	0.00203129
MYH3	Control 34	30.5282	0.637699	0.450922		0.00479732	0.00212051	0.00212051	0.00149943	0.00149943	0.0579032	0.0264122	0.0264122	0.0186762	0.0186762	0.0579032	0.0264122	0.0264122	0.0186762	0.0186762
MYH3	Sample 25	30.592	0.341716	0.24163		0.0045897	0.00108711	0.00108711	0.000768706	0.000768706	0.0114405	0.00286466	0.00286466	0.00202562	0.00202562	0.0114405	0.00286466	0.00286466	0.00202562	0.00202562
MYH3	Sample 21	30.6138	0.0422049	0.0298433		0.00452073	0.00013225	0.00013225	9.35151e-05	9.35151e-05	0.00609551	0.000560881	0.000560881	0.000396603	0.000396603	0.00609551	0.000560881	0.000560881	0.000396603	0.000396603
MYH3	Sample 38	30.668	0.437035	0.30903		0.00435405	0.00131897	0.00131897	0.000932653	0.000932653	0.0263298	0.0084773	0.0084773	0.00599436	0.00599436	0.0263298	0.0084773	0.0084773	0.00599436	0.00599436
MYH3	Control 28	30.9583	0.258053	0.182471		0.00356046	0.000636856	0.000636856	0.000450325	0.000450325	0.00653419	0.00118144	0.00118144	0.000835403	0.000835403	0.00653419	0.00118144	0.00118144	0.000835403	0.000835403
MYH3	Sample 7	31.0077	0.323574	0.228801		0.00344078	0.000771714	0.000771714	0.000545684	0.000545684	0.00488785	0.00129567	0.00129567	0.000916178	0.000916178	0.00488785	0.00129567	0.00129567	0.000916178	0.000916178
MYH3	Sample 23	31.0895	0.0863895	0.0610866		0.00325113	0.00019468	0.00019468	0.000137659	0.000137659	0.00594011	0.00184918	0.00184918	0.00130757	0.00130757	0.00594011	0.00184918	0.00184918	0.00130757	0.00130757
MYH3	Sample 42	31.2545	0.260577	0.184256		0.00289978	0.000523753	0.000523753	0.000370349	0.000370349	0.0132436	0.00248783	0.00248783	0.00175916	0.00175916	0.0132436	0.00248783	0.00248783	0.00175916	0.00175916
MYH3	Sample 6	31.288	0.809064	0.572095		0.00283313	0.00158882	0.00158882	0.00112347	0.00112347	0.00776711	0.00503514	0.00503514	0.00356038	0.00356038	0.00776711	0.00503514	0.00503514	0.00356038	0.00356038
MYH3	Sample 43	31.3135	0.144079	0.101879		0.00278357	0.000277989	0.000277989	0.000196568	0.000196568	0.0169573	0.00240191	0.00240191	0.0016984	0.0016984	0.0169573	0.00240191	0.00240191	0.0016984	0.0016984
MYH3	Sample 41	31.4448	0.174227	0.123197		0.00254144	0.000306918	0.000306918	0.000217024	0.000217024	0.00858486	0.00106654	0.00106654	0.000754156	0.000754156	0.00858486	0.00106654	0.00106654	0.000754156	0.000754156
MYH3	Sample 30	31.4731	0.138434	0.0978874		0.00249201	0.000239121	0.000239121	0.000169084	0.000169084	0.0059962	0.000808784	0.000808784	0.000571897	0.000571897	0.0059962	0.000808784	0.000808784	0.000571897	0.000571897
MYH3	K33IS	31.6513	0.112773	0.0797424		0.0022025	0.000172165	0.000172165	0.000121739	0.000121739	0.0136933	0.0017423	0.0017423	0.00123199	0.00123199	0.0136933	0.0017423	0.0017423	0.00123199	0.00123199
MYH3	Sample 29	31.6948	0.280532	0.198366		0.00213704	0.000415546	0.000415546	0.000293835	0.000293835	0.0060287	0.00134977	0.00134977	0.000954434	0.000954434	0.0060287	0.00134977	0.00134977	0.000954434	0.000954434
MYH3	Sample 5	31.7275	0.0483447	0.0341849		0.00208914	7.00071e-05	7.00071e-05	4.95025e-05	4.95025e-05	0.00420933	0.000278253	0.000278253	0.000196755	0.000196755	0.00420933	0.000278253	0.000278253	0.000196755	0.000196755
MYH3	Sample 19	31.857	0.0251701	0.0177979		0.00190983	3.332e-05	3.332e-05	2.35608e-05	2.35608e-05	0.00530138	0.000302072	0.000302072	0.000213597	0.000213597	0.00530138	0.000302072	0.000302072	0.000213597	0.000213597
MYH3	Sample 15	31.8829	0.194382	0.137449		0.00187579	0.000252735	0.000252735	0.000178711	0.000178711	0.00458651	0.000646881	0.000646881	0.000457414	0.000457414	0.00458651	0.000646881	0.000646881	0.000457414	0.000457414
MYH3	Sample 39	31.9099	0.340993	0.241119		0.00184099	0.000435134	0.000435134	0.000307686	0.000307686	0.0351414	0.0102672	0.0102672	0.00725999	0.00725999	0.0351414	0.0102672	0.0102672	0.00725999	0.00725999
MYH3	Sample 36	31.9494	0.0336397	0.0237869		0.00179124	4.17669e-05	4.17669e-05	2.95336e-05	2.95336e-05	0.0100076	0.000986117	0.000986117	0.00069729	0.00069729	0.0100076	0.000986117	0.000986117	0.00069729	0.00069729
MYH3	Sample 31	32.0839	0.156295	0.110517		0.0016318	0.000176782	0.000176782	0.000125004	0.000125004	0.015108	0.00191413	0.00191413	0.0013535	0.0013535	0.015108	0.00191413	0.00191413	0.0013535	0.0013535
MYH3	Sample 40	32.1026	0.172695	0.122114		0.00161078	0.000192816	0.000192816	0.000136341	0.000136341	0.0146101	0.00217216	0.00217216	0.00153595	0.00153595	0.0146101	0.00217216	0.00217216	0.00153595	0.00153595
MYH3	Sample 44	32.1954	0.367413	0.259801		0.00151047	0.000384673	0.000384673	0.000272005	0.000272005	0.0220187	0.00571933	0.00571933	0.00404417	0.00404417	0.0220187	0.00571933	0.00571933	0.00404417	0.00404417
MYH3	Control 27	32.3188	0.217965	0.154125		0.00138667	0.000209501	0.000209501	0.000148139	0.000148139	0.00484112	0.000771774	0.000771774	0.000545726	0.000545726	0.00484112	0.000771774	0.000771774	0.000545726	0.000545726
MYH3	Sample 16	32.5479	0.567514	0.401293		0.00118302	0.000465366	0.000465366	0.000329064	0.000329064	0.00239145	0.00102105	0.00102105	0.000721988	0.000721988	0.00239145	0.00102105	0.00102105	0.000721988	0.000721988
MYH3	Control 14	32.7474	0.0597387	0.0422416		0.00103023	4.26594e-05	4.26594e-05	3.01648e-05	3.01648e-05	0.00414699	0.000555441	0.000555441	0.000392756	0.000392756	0.00414699	0.000555441	0.000555441	0.000392756	0.000392756
MYH3	Sample 35	33.0863	0.126483	0.0894373		0.000814589	7.14164e-05	7.14164e-05	5.0499e-05	5.0499e-05	0.00535688	0.00103073	0.00103073	0.000728838	0.000728838	0.00535688	0.00103073	0.00103073	0.000728838	0.000728838
MYH3	K35SS	33.3792	0.289766	0.204895		0.000664895	0.000133544	0.000133544	9.44301e-05	9.44301e-05	0.00120554	0.000268305	0.000268305	0.00018972	0.00018972	0.00120554	0.000268305	0.000268305	0.00018972	0.00018972
MYH3	Sample 34	33.5207	0.0986116	0.0697289		0.000602771	4.12008e-05	4.12008e-05	2.91334e-05	2.91334e-05	0.00798122	0.000868599	0.000868599	0.000614192	0.000614192	0.00798122	0.000868599	0.000868599	0.000614192	0.000614192
MYH3	K34IS	33.8466	0.654953	0.463122		0.00048089	0.000218314	0.000218314	0.000154371	0.000154371	0.00392838	0.00179359	0.00179359	0.00126826	0.00126826	0.00392838	0.00179359	0.00179359	0.00126826	0.00126826
MYH3	Control 31	34.3386	1.67501	1.18441		0.000341943	0.000397006	0.000397006	0.000280726	0.000280726	0.00291753	0.00339077	0.00339077	0.00239763	0.00239763	0.00291753	0.00339077	0.00339077	0.00239763	0.00239763
MYH3	Sample 3	35.2954	0.402385	0.284529		0.00017616	4.91331e-05	4.91331e-05	3.47424e-05	3.47424e-05	0.0022175	0.000635863	0.000635863	0.000449623	0.000449623	0.0022175	0.000635863	0.000635863	0.000449623	0.000449623
MYH3	Control 11	35.6947	0.714976	0.505564		0.000133574	6.61969e-05	6.61969e-05	4.68083e-05	4.68083e-05	0.00205281	0.0010185	0.0010185	0.000720185	0.000720185	0.00205281	0.0010185	0.0010185	0.000720185	0.000720185
MYH3	Control 26	36.2574	0	0		9.04322e-05	0	0	0	0	0.056878	0.00331627	0.00331627	0.00331627	0.00331627	0.056878	0.00331627	0.00331627	0.00331627	0.00331627
MYH3	K34SS	36.8267	0.83832	0.592782		6.09488e-05	3.54161e-05	3.54161e-05	2.5043e-05	2.5043e-05	0.00130313	0.00144411	0.00144411	0.00102114	0.00102114	0.00130313	0.00144411	0.00144411	0.00102114	0.00102114
MYOD1	Control 26		0			0	0	0
MYOD1	K34SS		0			0	0	0
MYOD1	Sample 15		0			0	0	0
MYOD1	Sample 16		0			0	0	0
MYOD1	Sample 22		0			0	0	0
MYOD1	Sample 23		0			0	0	0
MYOD1	Sample 3		0			0	0	0
MYOD1	Sample 34		0			0	0	0
MYOD1	Sample 35		0			0	0	0
MYOD1	Sample 42		0			0	0	0
MYOD1	Sample 43		0			0	0	0
MYOD1	Sample 7		0			0	0	0
MYOD1	Control 11	19.6854	0	0		1	0	0	0	0	15.3683	0.363679	0.363679	0.363679	0.363679	15.3683	0.363679	0.363679	0.363679	0.363679
MYOD1	Sample 24	23.4094	0.0150186	0.0106197		0.0756783	0.000787818	0.000787818	0.000557071	0.000557071	0.202497	0.00267892	0.00267892	0.00189428	0.00189428	0.202497	0.00267892	0.00267892	0.00189428	0.00189428
MYOD1	Sample 17	25.7003	0.119206	0.0842914		0.0154645	0.00127779	0.00127779	0.000903534	0.000903534	0.293635	0.0371671	0.0371671	0.0262811	0.0262811	0.293635	0.0371671	0.0371671	0.0262811	0.0262811
MYOD1	Control 20	26.4673	0.0520484	0.0368038		0.0090875	0.000327851	0.000327851	0.000231826	0.000231826	0.0396083	0.00232652	0.00232652	0.0016451	0.0016451	0.0396083	0.00232652	0.00232652	0.0016451	0.0016451
MYOD1	Control 34	26.5438	0.0332383	0.023503		0.0086182	0.000198555	0.000198555	0.0001404	0.0001404	0.104021	0.0119585	0.0119585	0.0084559	0.0084559	0.104021	0.0119585	0.0119585	0.0084559	0.0084559
MYOD1	Sample 37	26.8292	0.111378	0.0787564		0.00707107	0.000545898	0.000545898	0.000386008	0.000386008	0.055914	0.00574984	0.00574984	0.00406575	0.00406575	0.055914	0.00574984	0.00574984	0.00406575	0.00406575
MYOD1	K33IS	27.3329	0.0477052	0.0337327		0.00498737	0.000164916	0.000164916	0.000116613	0.000116613	0.0310074	0.00327747	0.00327747	0.00231752	0.00231752	0.0310074	0.00327747	0.00327747	0.00231752	0.00231752
MYOD1	Sample 20	27.3674	0.0527683	0.0373129		0.00486938	0.000178104	0.000178104	0.000125938	0.000125938	0.0054563	0.00049948	0.00049948	0.000353186	0.000353186	0.0054563	0.00049948	0.00049948	0.000353186	0.000353186
MYOD1	Control 19	29.5884	0.224939	0.159056		0.0010445	0.000162855	0.000162855	0.000115156	0.000115156	0.00864158	0.00138576	0.00138576	0.000979878	0.000979878	0.00864158	0.00138576	0.00138576	0.000979878	0.000979878
MYOD1	Sample 44	29.6229	0.217286	0.153644		0.00101981	0.000153595	0.000153595	0.000108608	0.000108608	0.0148662	0.00236441	0.00236441	0.00167189	0.00167189	0.0148662	0.00236441	0.00236441	0.00167189	0.00167189
MYOD1	Sample 21	31.5808	0	0		0.000262501	0	0	0	0	0.000353942	3.08784e-05	3.08784e-05	3.08784e-05	3.08784e-05	0.000353942	3.08784e-05	3.08784e-05	3.08784e-05	3.08784e-05
MYOD1	Sample 25	31.5957	0.246431	0.174253		0.000259802	4.43775e-05	4.43775e-05	3.13796e-05	3.13796e-05	0.000647597	0.000122484	0.000122484	8.66091e-05	8.66091e-05	0.000647597	0.000122484	0.000122484	8.66091e-05	8.66091e-05
MYOD1	Sample 38	31.6032	2.41871	1.71029		0.00025845	0.000433297	0.000433297	0.000306387	0.000306387	0.0015629	0.00262577	0.00262577	0.0018567	0.0018567	0.0015629	0.00262577	0.00262577	0.0018567	0.0018567
MYOD1	Sample 6	33.3593	0	0		7.65168e-05	0	0	0	0	0.000209773	6.82166e-05	6.82166e-05	6.82166e-05	6.82166e-05	0.000209773	6.82166e-05	6.82166e-05	6.82166e-05	6.82166e-05
MYOD1	Sample 19	33.8533	0.576739	0.407816		5.43276e-05	2.17182e-05	2.17182e-05	1.53571e-05	1.53571e-05	0.000150805	6.08388e-05	6.08388e-05	4.30196e-05	4.30196e-05	0.000150805	6.08388e-05	6.08388e-05	4.30196e-05	4.30196e-05
MYOD1	Sample 39	34.0633	0.0809929	0.0572706		4.69711e-05	2.63696e-06	2.63696e-06	1.86461e-06	1.86461e-06	0.0008966	0.000162004	0.000162004	0.000114554	0.000114554	0.0008966	0.000162004	0.000162004	0.000114554	0.000114554
MYOD1	Sample 41	34.6306	0.160095	0.113204		3.16993e-05	3.51766e-06	3.51766e-06	2.48736e-06	2.48736e-06	0.000107079	1.22858e-05	1.22858e-05	8.68734e-06	8.68734e-06	0.000107079	1.22858e-05	1.22858e-05	8.68734e-06	8.68734e-06
MYOD1	Control 31	34.6763	0.572787	0.405022		3.07097e-05	1.21925e-05	1.21925e-05	8.62142e-06	8.62142e-06	0.000262021	0.000104926	0.000104926	7.41937e-05	7.41937e-05	0.000262021	0.000104926	0.000104926	7.41937e-05	7.41937e-05
MYOD1	Control 27	34.9495	0.39278	0.277737		2.54115e-05	6.9184e-06	6.9184e-06	4.89204e-06	4.89204e-06	8.87162e-05	2.45716e-05	2.45716e-05	1.73747e-05	1.73747e-05	8.87162e-05	2.45716e-05	2.45716e-05	1.73747e-05	1.73747e-05
MYOD1	Control 14	35.1186	0.126597	0.0895173		2.26019e-05	1.98332e-06	1.98332e-06	1.40242e-06	1.40242e-06	9.09795e-05	1.40724e-05	1.40724e-05	9.95071e-06	9.95071e-06	9.09795e-05	1.40724e-05	1.40724e-05	9.95071e-06	9.95071e-06
MYOD1	Sample 40	35.1885	0.876406	0.619713		2.15333e-05	1.3081e-05	1.3081e-05	9.2497e-06	9.2497e-06	0.000195312	0.000119891	0.000119891	8.47759e-05	8.47759e-05	0.000195312	0.000119891	0.000119891	8.47759e-05	8.47759e-05
MYOD1	Sample 31	35.2135	0	0		2.1163e-05	0	0	0	0	0.000195937	1.28715e-05	1.28715e-05	1.28715e-05	1.28715e-05	0.000195937	1.28715e-05	1.28715e-05	1.28715e-05	1.28715e-05
MYOD1	Sample 5	35.538	0	0		1.69e-05	0	0	0	0	3.40512e-05	1.94026e-06	1.94026e-06	1.94026e-06	1.94026e-06	3.40512e-05	1.94026e-06	1.94026e-06	1.94026e-06	1.94026e-06
MYOD1	Control 28	35.5887	0.18454	0.13049		1.63168e-05	2.08714e-06	2.08714e-06	1.47583e-06	1.47583e-06	2.99447e-05	3.91115e-06	3.91115e-06	2.7656e-06	2.7656e-06	2.99447e-05	3.91115e-06	3.91115e-06	2.7656e-06	2.7656e-06
MYOD1	Sample 30	35.6905	0	0		1.5205e-05	0	0	0	0	3.65857e-05	3.46812e-06	3.46812e-06	3.46812e-06	3.46812e-06	3.65857e-05	3.46812e-06	3.46812e-06	3.46812e-06	3.46812e-06
MYOD1	Sample 29	35.9018	0.00774891	0.00547931		1.31333e-05	7.05407e-08	7.05407e-08	4.98798e-08	4.98798e-08	3.70498e-05	4.1166e-06	4.1166e-06	2.91087e-06	2.91087e-06	3.70498e-05	4.1166e-06	4.1166e-06	2.91087e-06	2.91087e-06
MYOD1	Sample 36	36.0734	0	0		1.16603e-05	0	0	0	0	6.51455e-05	6.23691e-06	6.23691e-06	6.23691e-06	6.23691e-06	6.51455e-05	6.23691e-06	6.23691e-06	6.23691e-06	6.23691e-06
MYOD1	K34IS	36.2423	0.0401338	0.0283789		1.03726e-05	2.88552e-07	2.88552e-07	2.04037e-07	2.04037e-07	8.47335e-05	4.74494e-06	4.74494e-06	3.35518e-06	3.35518e-06	8.47335e-05	4.74494e-06	4.74494e-06	3.35518e-06	3.35518e-06
MYOD1	K35SS	37.1188	0	0		5.64953e-06	0	0	0	0	1.02433e-05	9.82105e-07	9.82105e-07	9.82105e-07	9.82105e-07	1.02433e-05	9.82105e-07	9.82105e-07	9.82105e-07	9.82105e-07
MYOG	Sample 3		0			0	0	0
MYOG	Sample 31		0			0	0	0
MYOG	Sample 35		0			0	0	0
MYOG	Sample 36		0			0	0	0
MYOG	Sample 41		0			0	0	0
MYOG	Sample 6		0			0	0	0
MYOG	Sample 24	24.2261	0.108602	0.0767933		1	0.0752773	0.0752773	0.0532291	0.0532291	2.67576	0.202605	0.202605	0.143263	0.143263	2.67576	0.202605	0.202605	0.143263	0.143263
MYOG	Sample 20	25.0033	0.0903262	0.0638702		0.583502	0.0365327	0.0365327	0.0258325	0.0258325	0.653834	0.0684561	0.0684561	0.0484058	0.0484058	0.653834	0.0684561	0.0684561	0.0484058	0.0484058
MYOG	Sample 17	25.2034	0.0771346	0.0545424		0.507955	0.0271581	0.0271581	0.0192037	0.0192037	9.64488	1.05886	1.05886	0.74873	0.74873	9.64488	1.05886	1.05886	0.74873	0.74873
MYOG	K33IS	26.9187	0.157726	0.111529		0.154691	0.016912	0.016912	0.0119586	0.0119586	0.961741	0.142751	0.142751	0.10094	0.10094	0.961741	0.142751	0.142751	0.10094	0.10094
MYOG	Sample 37	27.017	0.0519031	0.0367011		0.144505	0.0051988	0.0051988	0.00367611	0.00367611	1.14267	0.0878367	0.0878367	0.0621099	0.0621099	1.14267	0.0878367	0.0878367	0.0621099	0.0621099
MYOG	Control 20	27.1801	0.151017	0.106785		0.129056	0.0135092	0.0135092	0.00955243	0.00955243	0.562494	0.064395	0.064395	0.0455342	0.0455342	0.562494	0.064395	0.064395	0.0455342	0.0455342
MYOG	Control 34	27.9236	0.177027	0.125177		0.0770808	0.00945828	0.00945828	0.00668801	0.00668801	0.930358	0.15496	0.15496	0.109574	0.109574	0.930358	0.15496	0.15496	0.109574	0.109574
MYOG	Control 19	28.7399	0.215698	0.152522		0.0437744	0.00654474	0.00654474	0.00462783	0.00462783	0.362162	0.0558232	0.0558232	0.039473	0.039473	0.362162	0.0558232	0.0558232	0.039473	0.039473
MYOG	Sample 25	30.6724	2.81539	1.99078		0.011468	0.0223796	0.0223796	0.0158248	0.0158248	0.0285858	0.055833	0.055833	0.0394799	0.0394799	0.0285858	0.055833	0.055833	0.0394799	0.0394799
MYOG	Sample 44	30.8379	0.693557	0.490419		0.0102254	0.00491572	0.00491572	0.00347594	0.00347594	0.149059	0.0720621	0.0720621	0.0509556	0.0509556	0.149059	0.0720621	0.0720621	0.0509556	0.0509556
MYOG	Sample 39	33.1111	0.638445	0.451449		0.00211521	0.00093606	0.00093606	0.000661894	0.000661894	0.0403759	0.0191662	0.0191662	0.0135526	0.0135526	0.0403759	0.0191662	0.0191662	0.0135526	0.0135526
MYOG	Sample 30	33.2822	0	0		0.00187875	0	0	0	0	0.00452058	0.000428526	0.000428526	0.000428526	0.000428526	0.00452058	0.000428526	0.000428526	0.000428526	0.000428526
MYOG	Sample 21	33.4092	3.69062	2.60966		0.00172036	0.00440094	0.00440094	0.00311193	0.00311193	0.00231964	0.00593743	0.00593743	0.0041984	0.0041984	0.00231964	0.00593743	0.00593743	0.0041984	0.0041984
MYOG	Control 31	33.4284	0.254585	0.180019		0.00169764	0.000299574	0.000299574	0.000211831	0.000211831	0.0144846	0.00266566	0.00266566	0.0018849	0.0018849	0.0144846	0.00266566	0.00266566	0.0018849	0.0018849
MYOG	Sample 19	33.9459	0.142014	0.100419		0.00118591	0.000116737	0.000116737	8.25457e-05	8.25457e-05	0.00329191	0.000369986	0.000369986	0.00026162	0.00026162	0.00329191	0.000369986	0.000369986	0.00026162	0.00026162
MYOG	Control 26	34.1386	0	0		0.00103763	0	0	0	0	0.652624	0.0380512	0.0380512	0.0380512	0.0380512	0.652624	0.0380512	0.0380512	0.0380512	0.0380512
MYOG	Sample 43	34.6827	0	0		0.000711666	0	0	0	0	0.00433541	0.000435479	0.000435479	0.000435479	0.000435479	0.00433541	0.000435479	0.000435479	0.000435479	0.000435479
MYOG	Control 14	34.8699	0.660258	0.466873		0.000625049	0.000286057	0.000286057	0.000202273	0.000202273	0.00251602	0.00119524	0.00119524	0.000845161	0.000845161	0.00251602	0.00119524	0.00119524	0.000845161	0.000845161
MYOG	K34IS	34.8905	0.205414	0.145249		0.00061617	8.77315e-05	8.77315e-05	6.20356e-05	6.20356e-05	0.00503347	0.000757275	0.000757275	0.000535475	0.000535475	0.00503347	0.000757275	0.000757275	0.000535475	0.000535475
MYOG	Sample 40	35.1584	0.150141	0.106166		0.000511743	5.32569e-05	5.32569e-05	3.76583e-05	3.76583e-05	0.00464162	0.000633131	0.000633131	0.000447692	0.000447692	0.00464162	0.000633131	0.000633131	0.000447692	0.000447692
MYOG	Sample 42	35.2122	0	0		0.000493026	0	0	0	0	0.00225171	0.000116245	0.000116245	0.000116245	0.000116245	0.00225171	0.000116245	0.000116245	0.000116245	0.000116245
MYOG	Sample 5	35.2208	1.57342	1.11258		0.000490081	0.000534489	0.000534489	0.000377941	0.000377941	0.000987446	0.00107839	0.00107839	0.000762538	0.000762538	0.000987446	0.00107839	0.00107839	0.000762538	0.000762538
MYOG	K35SS	35.2437	1.46005	1.03241		0.000482361	0.000488165	0.000488165	0.000345185	0.000345185	0.000874579	0.000889065	0.000889065	0.000628664	0.000628664	0.000874579	0.000889065	0.000889065	0.000628664	0.000628664
MYOG	Sample 29	35.5182	0	0		0.000398799	0	0	0	0	0.00112503	0.000124856	0.000124856	0.000124856	0.000124856	0.00112503	0.000124856	0.000124856	0.000124856	0.000124856
MYOG	Sample 22	35.5715	0.240739	0.170228		0.000384347	6.41351e-05	6.41351e-05	4.53504e-05	4.53504e-05	0.000456114	8.04535e-05	8.04535e-05	5.68892e-05	5.68892e-05	0.000456114	8.04535e-05	8.04535e-05	5.68892e-05	5.68892e-05
MYOG	Control 28	35.6502	0	0		0.000363936	0	0	0	0	0.000667899	1.76419e-05	1.76419e-05	1.76419e-05	1.76419e-05	0.000667899	1.76419e-05	1.76419e-05	1.76419e-05	1.76419e-05
MYOG	Sample 38	35.6737	3.09369	2.18757		0.000358039	0.000767773	0.000767773	0.000542898	0.000542898	0.00216513	0.00464887	0.00464887	0.00328725	0.00328725	0.00216513	0.00464887	0.00464887	0.00328725	0.00328725
MYOG	Control 11	35.9235	0	0		0.00030113	0	0	0	0	0.00462786	0.000109515	0.000109515	0.000109515	0.000109515	0.00462786	0.000109515	0.000109515	0.000109515	0.000109515
MYOG	Sample 15	36.017	0	0		0.000282237	0	0	0	0	0.0006901	2.87755e-05	2.87755e-05	2.87755e-05	2.87755e-05	0.0006901	2.87755e-05	2.87755e-05	2.87755e-05	2.87755e-05
MYOG	Control 27	36.0506	0	0		0.000275728	0	0	0	0	0.000962616	4.89818e-05	4.89818e-05	4.89818e-05	4.89818e-05	0.000962616	4.89818e-05	4.89818e-05	4.89818e-05	4.89818e-05
MYOG	Sample 16	36.1766	0	0		0.000252674	0	0	0	0	0.000510775	8.47811e-05	8.47811e-05	8.47811e-05	8.47811e-05	0.000510775	8.47811e-05	8.47811e-05	8.47811e-05	8.47811e-05
MYOG	Sample 34	36.3037	0	0		0.000231356	0	0	0	0	0.00306337	0.000259429	0.000259429	0.000259429	0.000259429	0.00306337	0.000259429	0.000259429	0.000259429	0.000259429
MYOG	Sample 7	36.4686	0.782459	0.553282		0.000206379	0.000111932	0.000111932	7.91476e-05	7.91476e-05	0.000293174	0.000164313	0.000164313	0.000116187	0.000116187	0.000293174	0.000164313	0.000164313	0.000116187	0.000116187
MYOG	K34SS	36.7579	0	0		0.000168881	0	0	0	0	0.0036108	0.00340724	0.00340724	0.00340724	0.00340724	0.0036108	0.00340724	0.00340724	0.00340724	0.00340724
MYOG	Sample 23	38.4491	0.302174	0.213669		5.2294e-05	1.0953e-05	1.0953e-05	7.74496e-06	7.74496e-06	9.55458e-05	3.53899e-05	3.53899e-05	2.50244e-05	2.50244e-05	9.55458e-05	3.53899e-05	3.53899e-05	2.50244e-05	2.50244e-05
PAX7	Control 11		0			0	0	0
PAX7	Control 14		0			0	0	0
PAX7	Control 26		0			0	0	0
PAX7	Control 27		0			0	0	0
PAX7	Control 28		0			0	0	0
PAX7	Control 31		0			0	0	0
PAX7	K34IS		0			0	0	0
PAX7	K34SS		0			0	0	0
PAX7	K35SS		0			0	0	0
PAX7	Sample 15		0			0	0	0
PAX7	Sample 16		0			0	0	0
PAX7	Sample 21		0			0	0	0
PAX7	Sample 22		0			0	0	0
PAX7	Sample 23		0			0	0	0
PAX7	Sample 29		0			0	0	0
PAX7	Sample 3		0			0	0	0
PAX7	Sample 30		0			0	0	0
PAX7	Sample 31		0			0	0	0
PAX7	Sample 34		0			0	0	0
PAX7	Sample 35		0			0	0	0
PAX7	Sample 36		0			0	0	0
PAX7	Sample 39		0			0	0	0
PAX7	Sample 40		0			0	0	0
PAX7	Sample 41		0			0	0	0
PAX7	Sample 42		0			0	0	0
PAX7	Sample 43		0			0	0	0
PAX7	Sample 5		0			0	0	0
PAX7	Sample 6		0			0	0	0
PAX7	Sample 7		0			0	0	0
PAX7	Sample 24	27.7863	0.112448	0.0795131		1	0.0779433	0.0779433	0.0551143	0.0551143	2.67576	0.209698	0.209698	0.148279	0.148279	2.67576	0.209698	0.209698	0.148279	0.148279
PAX7	Sample 17	29.2791	0.168804	0.119362		0.355318	0.0415743	0.0415743	0.0293975	0.0293975	6.74667	1.02061	1.02061	0.721682	0.721682	6.74667	1.02061	1.02061	0.721682	0.721682
PAX7	Control 20	30.4721	0.370176	0.261754		0.155418	0.0398781	0.0398781	0.0281981	0.0281981	0.677395	0.176624	0.176624	0.124892	0.124892	0.677395	0.176624	0.176624	0.124892	0.124892
PAX7	K33IS	30.8505	0.142856	0.101014		0.119561	0.0118389	0.0118389	0.00837137	0.00837137	0.743328	0.104817	0.104817	0.074117	0.074117	0.743328	0.104817	0.104817	0.074117	0.074117
PAX7	Sample 20	30.9647	0.156607	0.110738		0.110464	0.0119911	0.0119911	0.00847899	0.00847899	0.123779	0.0169832	0.0169832	0.012009	0.012009	0.123779	0.0169832	0.0169832	0.012009	0.012009
PAX7	Control 34	30.9806	0.0102192	0.00722606		0.109251	0.000773868	0.000773868	0.000547208	0.000547208	1.31865	0.148813	0.148813	0.105226	0.105226	1.31865	0.148813	0.148813	0.105226	0.105226
PAX7	Sample 37	31.1447	0.219813	0.155431		0.0975042	0.014856	0.014856	0.0105048	0.0105048	0.771007	0.12862	0.12862	0.0909479	0.0909479	0.771007	0.12862	0.12862	0.0909479	0.0909479
PAX7	Control 19	32.6365	0.0541185	0.0382676		0.0346702	0.00130055	0.00130055	0.00091963	0.00091963	0.28684	0.0152119	0.0152119	0.0107565	0.0107565	0.28684	0.0152119	0.0152119	0.0107565	0.0107565
PAX7	Sample 44	33.2564	0	0		0.0225601	0	0	0	0	0.328867	0.0168071	0.0168071	0.0168071	0.0168071	0.328867	0.0168071	0.0168071	0.0168071	0.0168071
PAX7	Sample 38	34.4195	0	0		0.0100746	0	0	0	0	0.0609229	0.0066448	0.0066448	0.0066448	0.0066448	0.0609229	0.0066448	0.0066448	0.0066448	0.0066448
PAX7	Sample 25	35.0711	0	0		0.00641288	0	0	0	0	0.0159851	0.00129818	0.00129818	0.00129818	0.00129818	0.0159851	0.00129818	0.00129818	0.00129818	0.00129818
PAX7	Sample 19	35.5209	0.0700378	0.0495242		0.0046954	0.000227945	0.000227945	0.000161182	0.000161182	0.0130337	0.000948785	0.000948785	0.000670892	0.000670892	0.0130337	0.000948785	0.000948785	0.000670892	0.000670892
PCR	Control 11		0			0	0	0
PCR	Control 14		0			0	0	0
PCR	Control 19		0			0	0	0
PCR	Control 20		0			0	0	0
PCR	Control 26		0			0	0	0
PCR	Control 27		0			0	0	0
PCR	K33IS		0			0	0	0
PCR	K34IS		0			0	0	0
PCR	K34SS		0			0	0	0
PCR	K35SS		0			0	0	0
PCR	Sample 15		0			0	0	0
PCR	Sample 16		0			0	0	0
PCR	Sample 17		0			0	0	0
PCR	Sample 19		0			0	0	0
PCR	Sample 20		0			0	0	0
PCR	Sample 24		0			0	0	0
PCR	Control 31	22.8822	0.744549	0.526476		1	0.516082	0.516082	0.364925	0.364925	8.5322	4.42581	4.42581	3.12952	3.12952	8.5322	4.42581	4.42581	3.12952	3.12952
PCR	Control 34	23.2482	0.0680039	0.048086		0.775934	0.036575	0.036575	0.0258624	0.0258624	9.36544	1.14348	1.14348	0.808562	0.808562	9.36544	1.14348	1.14348	0.808562	0.808562
PCR	Sample 40	23.7436	0.272164	0.192449		0.550428	0.103838	0.103838	0.0734245	0.0734245	4.9925	1.03964	1.03964	0.735136	0.735136	4.9925	1.03964	1.03964	0.735136	0.735136
PCR	Sample 36	23.9538	0.0759206	0.053684		0.475795	0.0250383	0.0250383	0.0177048	0.0177048	2.65825	0.290408	0.290408	0.20535	0.20535	2.65825	0.290408	0.290408	0.20535	0.20535
PCR	Sample 35	24.2147	0.0398132	0.0281522		0.397084	0.0109581	0.0109581	0.00774854	0.00774854	2.61129	0.453027	0.453027	0.320339	0.320339	2.61129	0.453027	0.453027	0.320339	0.320339
PCR	Sample 39	24.2487	0.0695859	0.0492047		0.387825	0.0187061	0.0187061	0.0132272	0.0132272	7.40292	1.3206	1.3206	0.933806	0.933806	7.40292	1.3206	1.3206	0.933806	0.933806
PCR	Sample 30	24.5657	0.112613	0.0796294		0.311326	0.0243013	0.0243013	0.0171836	0.0171836	0.749103	0.0919871	0.0919871	0.0650447	0.0650447	0.749103	0.0919871	0.0919871	0.0650447	0.0650447
PCR	Sample 29	24.5934	0.302592	0.213965		0.3054	0.064055	0.064055	0.0452937	0.0452937	0.861552	0.20444	0.20444	0.144561	0.144561	0.861552	0.20444	0.20444	0.144561	0.144561
PCR	Sample 44	24.6111	0.161638	0.114296		0.301682	0.0338002	0.0338002	0.0239004	0.0239004	4.39774	0.541558	0.541558	0.38294	0.38294	4.39774	0.541558	0.541558	0.38294	0.38294
PCR	Sample 25	24.7539	0.210576	0.1489		0.273255	0.0398843	0.0398843	0.0282025	0.0282025	0.681131	0.113771	0.113771	0.080448	0.080448	0.681131	0.113771	0.113771	0.080448	0.080448
PCR	Sample 38	24.9695	0.01757	0.0124239		0.235323	0.0028659	0.0028659	0.0020265	0.0020265	1.42304	0.156174	0.156174	0.110432	0.110432	1.42304	0.156174	0.156174	0.110432	0.110432
PCR	Sample 43	24.9911	0.0656039	0.046389		0.231821	0.0105416	0.0105416	0.00745407	0.00745407	1.41223	0.155714	0.155714	0.110106	0.110106	1.41223	0.155714	0.155714	0.110106	0.110106
PCR	Sample 34	25.097	0.0385751	0.0272767		0.215423	0.00576002	0.00576002	0.00407295	0.00407295	2.85239	0.253316	0.253316	0.179122	0.179122	2.85239	0.253316	0.253316	0.179122	0.179122
PCR	Sample 31	25.2264	0.0863288	0.0610437		0.196937	0.0117844	0.0117844	0.00833284	0.00833284	1.82333	0.162021	0.162021	0.114566	0.114566	1.82333	0.162021	0.162021	0.114566	0.114566
PCR	Sample 37	25.2929	0.0503933	0.0356334		0.18806	0.00656892	0.00656892	0.00464493	0.00464493	1.48707	0.113591	0.113591	0.0803209	0.0803209	1.48707	0.113591	0.113591	0.0803209	0.0803209
PCR	Sample 7	25.801	0.125572	0.0887927		0.132234	0.0115096	0.0115096	0.00813854	0.00813854	0.187847	0.0311735	0.0311735	0.022043	0.022043	0.187847	0.0311735	0.0311735	0.022043	0.022043
PCR	Sample 6	26.0624	0.179906	0.127213		0.110322	0.0137574	0.0137574	0.00972792	0.00972792	0.302451	0.105338	0.105338	0.0744855	0.0744855	0.302451	0.105338	0.105338	0.0744855	0.0744855
PCR	Sample 3	26.1614	0.0125578	0.00887969		0.103007	0.000896617	0.000896617	0.000634004	0.000634004	1.29666	0.0870635	0.0870635	0.0615632	0.0615632	1.29666	0.0870635	0.0870635	0.0615632	0.0615632
PCR	Sample 5	26.3922	0.151004	0.106776		0.0877801	0.00918779	0.00918779	0.00649675	0.00649675	0.176865	0.0210776	0.0210776	0.0149041	0.0149041	0.176865	0.0210776	0.0210776	0.0149041	0.0149041
PCR	Sample 42	27.8437	0.259618	0.183578		0.0320953	0.00577565	0.00577565	0.004084	0.004084	0.146583	0.0274421	0.0274421	0.0194045	0.0194045	0.146583	0.0274421	0.0274421	0.0194045	0.0194045
PCR	Sample 22	28.1775	0.10457	0.0739418		0.0254654	0.00184578	0.00184578	0.00130517	0.00130517	0.0302204	0.00278977	0.00278977	0.00197266	0.00197266	0.0302204	0.00278977	0.00278977	0.00197266	0.00197266
PCR	Sample 23	28.3357	0.209536	0.148165		0.0228206	0.00331446	0.00331446	0.00234368	0.00234368	0.0416954	0.0141038	0.0141038	0.00997291	0.00997291	0.0416954	0.0141038	0.0141038	0.00997291	0.00997291
PCR	Sample 41	30.043	1.75117	1.23826		0.00698858	0.00848287	0.00848287	0.00599829	0.00599829	0.0236071	0.028663	0.028663	0.0202678	0.0202678	0.0236071	0.028663	0.028663	0.0202678	0.0202678
PCR	Sample 21	31.0113	0.682723	0.482758		0.00357199	0.00169036	0.00169036	0.00119527	0.00119527	0.00481627	0.0023176	0.0023176	0.00163879	0.00163879	0.00481627	0.0023176	0.0023176	0.00163879	0.00163879
PCR	Control 28	39.2764	0	0		1.16105e-05	0	0	0	0	2.13078e-05	5.62824e-07	5.62824e-07	5.62824e-07	5.62824e-07	2.13078e-05	5.62824e-07	5.62824e-07	5.62824e-07	5.62824e-07
PDGFRA	Sample 20	22.2365	0.0519907	0.036763		1	0.0360372	0.0360372	0.0254821	0.0254821	1.12053	0.102336	0.102336	0.0723623	0.0723623	1.12053	0.102336	0.102336	0.0723623	0.0723623
PDGFRA	Sample 21	22.9096	0.102335	0.0723615		0.627131	0.0444842	0.0444842	0.0314551	0.0314551	0.845588	0.0950771	0.0950771	0.0672297	0.0672297	0.845588	0.0950771	0.0950771	0.0672297	0.0672297
PDGFRA	Sample 22	22.9648	0.156547	0.110696		0.603593	0.0654962	0.0654962	0.0463128	0.0463128	0.716298	0.0878533	0.0878533	0.0621216	0.0621216	0.716298	0.0878533	0.0878533	0.0621216	0.0621216
PDGFRA	Sample 7	23.2448	0.00459174	0.00324685		0.497111	0.00158218	0.00158218	0.00111877	0.00111877	0.706177	0.0998039	0.0998039	0.070572	0.070572	0.706177	0.0998039	0.0998039	0.070572	0.070572
PDGFRA	Sample 19	23.3073	0.102882	0.0727483		0.476032	0.0339469	0.0339469	0.024004	0.024004	1.32139	0.118393	0.118393	0.0837168	0.0837168	1.32139	0.118393	0.118393	0.0837168	0.0837168
PDGFRA	Sample 25	23.4141	0.049041	0.0346772		0.442083	0.0150276	0.0150276	0.0106261	0.0106261	1.10196	0.0970153	0.0970153	0.0686002	0.0686002	1.10196	0.0970153	0.0970153	0.0686002	0.0686002
PDGFRA	Sample 5	23.4748	0.0447369	0.0316338		0.423868	0.0131438	0.0131438	0.00929408	0.00929408	0.854036	0.055403	0.055403	0.0391758	0.0391758	0.854036	0.055403	0.055403	0.0391758	0.0391758
PDGFRA	Sample 15	23.5083	0.0472864	0.0334365		0.414125	0.0135736	0.0135736	0.00959795	0.00959795	1.01258	0.0537049	0.0537049	0.0379751	0.0379751	1.01258	0.0537049	0.0537049	0.0379751	0.0379751
PDGFRA	Control 28	23.5344	0.277639	0.19632		0.406706	0.0782684	0.0782684	0.0553441	0.0553441	0.746391	0.144986	0.144986	0.10252	0.10252	0.746391	0.144986	0.144986	0.10252	0.10252
PDGFRA	Sample 29	23.6034	0.215921	0.152679		0.387708	0.0580264	0.0580264	0.0410308	0.0410308	1.09375	0.20379	0.20379	0.144101	0.144101	1.09375	0.20379	0.20379	0.144101	0.144101
PDGFRA	Control 27	23.6524	0.264976	0.187366		0.374761	0.0688313	0.0688313	0.0486711	0.0486711	1.30836	0.249354	0.249354	0.17632	0.17632	1.30836	0.249354	0.249354	0.17632	0.17632
PDGFRA	Sample 30	23.8062	0.105922	0.0748978		0.33687	0.0247327	0.0247327	0.0174887	0.0174887	0.810565	0.097188	0.097188	0.0687223	0.0687223	0.810565	0.097188	0.097188	0.0687223	0.0687223
PDGFRA	Sample 6	23.9064	0.220072	0.155614		0.314275	0.0479402	0.0479402	0.0338989	0.0338989	0.861594	0.309478	0.309478	0.218834	0.218834	0.861594	0.309478	0.309478	0.218834	0.218834
PDGFRA	Sample 23	24.4894	0.162841	0.115146		0.2098	0.0236807	0.0236807	0.0167448	0.0167448	0.383323	0.124839	0.124839	0.0882746	0.0882746	0.383323	0.124839	0.124839	0.0882746	0.0882746
PDGFRA	Sample 24	24.5066	0.0643235	0.0454836		0.207302	0.00924271	0.00924271	0.00653558	0.00653558	0.554691	0.0251424	0.0251424	0.0177784	0.0177784	0.554691	0.0251424	0.0251424	0.0177784	0.0177784
PDGFRA	Control 14	24.5462	0.0505086	0.035715		0.20169	0.00706116	0.00706116	0.004993	0.004993	0.811867	0.107248	0.107248	0.0758358	0.0758358	0.811867	0.107248	0.107248	0.0758358	0.0758358
PDGFRA	Sample 16	24.6433	0.00156951	0.00110981		0.188566	0.000205142	0.000205142	0.000145057	0.000145057	0.381183	0.0632721	0.0632721	0.0447401	0.0447401	0.381183	0.0632721	0.0632721	0.0447401	0.0447401
PDGFRA	Sample 41	24.7032	0.20438	0.144519		0.180902	0.0256275	0.0256275	0.0181214	0.0181214	0.611077	0.0883829	0.0883829	0.0624961	0.0624961	0.611077	0.0883829	0.0883829	0.0624961	0.0624961
PDGFRA	Sample 42	24.8359	0.106033	0.0749765		0.165002	0.012127	0.012127	0.00857509	0.00857509	0.753581	0.0676835	0.0676835	0.0478595	0.0478595	0.753581	0.0676835	0.0676835	0.0478595	0.0478595
PDGFRA	K35SS	24.9782	0.041711	0.0294941		0.149505	0.00432247	0.00432247	0.00305645	0.00305645	0.271071	0.0271457	0.0271457	0.0191949	0.0191949	0.271071	0.0271457	0.0271457	0.0191949	0.0191949
PDGFRA	Control 31	25.0579	0.192462	0.136091		0.141465	0.0188721	0.0188721	0.0133446	0.0133446	1.20701	0.172924	0.172924	0.122276	0.122276	1.20701	0.172924	0.172924	0.122276	0.122276
PDGFRA	Control 20	25.0939	0.0819428	0.0579423		0.137983	0.00783721	0.00783721	0.00554175	0.00554175	0.601405	0.0440903	0.0440903	0.0311766	0.0311766	0.601405	0.0440903	0.0440903	0.0311766	0.0311766
PDGFRA	Control 19	25.4154	0.129688	0.091703		0.110421	0.00992605	0.00992605	0.00701878	0.00701878	0.913556	0.0889768	0.0889768	0.0629161	0.0629161	0.913556	0.0889768	0.0889768	0.0629161	0.0629161
PDGFRA	Sample 17	25.4336	0.286409	0.202521		0.109033	0.0216455	0.0216455	0.0153057	0.0153057	2.07028	0.456428	0.456428	0.322743	0.322743	2.07028	0.456428	0.456428	0.322743	0.322743
PDGFRA	Sample 35	25.6427	0.0198538	0.0140387		0.094325	0.00129806	0.00129806	0.000917867	0.000917867	0.620298	0.106586	0.106586	0.0753678	0.0753678	0.620298	0.106586	0.106586	0.0753678	0.0753678
PDGFRA	Sample 43	25.6611	0.213359	0.150868		0.0931265	0.0137724	0.0137724	0.00973857	0.00973857	0.567319	0.101423	0.101423	0.0717169	0.0717169	0.567319	0.101423	0.101423	0.0717169	0.0717169
PDGFRA	Sample 36	25.9449	0.137836	0.0974647		0.0764966	0.00730853	0.00730853	0.00516791	0.00516791	0.427384	0.0578056	0.0578056	0.0408747	0.0408747	0.427384	0.0578056	0.0578056	0.0408747	0.0408747
PDGFRA	Sample 31	26.1079	0.3647	0.257882		0.0683252	0.017272	0.017272	0.0122131	0.0122131	0.632588	0.165224	0.165224	0.116831	0.116831	0.632588	0.165224	0.165224	0.116831	0.116831
PDGFRA	Sample 40	26.1647	0.0351978	0.0248886		0.0656883	0.00160261	0.00160261	0.00113322	0.00113322	0.595807	0.0545109	0.0545109	0.038545	0.038545	0.595807	0.0545109	0.0545109	0.038545	0.038545
PDGFRA	Sample 38	26.4114	0.0356513	0.0252092		0.0553619	0.00136808	0.00136808	0.000967377	0.000967377	0.334784	0.03744	0.03744	0.0264741	0.0264741	0.334784	0.03744	0.03744	0.0264741	0.0264741
PDGFRA	K33IS	26.5128	0.0407251	0.028797		0.0516059	0.00145676	0.00145676	0.00103008	0.00103008	0.320843	0.0334599	0.0334599	0.0236597	0.0236597	0.320843	0.0334599	0.0334599	0.0236597	0.0236597
PDGFRA	Sample 3	26.6412	0.0962436	0.0680545		0.0472107	0.00314947	0.00314947	0.00222701	0.00222701	0.594288	0.0560114	0.0560114	0.039606	0.039606	0.594288	0.0560114	0.0560114	0.039606	0.039606
PDGFRA	Control 11	26.7378	0.153037	0.108213		0.0441543	0.00468376	0.00468376	0.00331192	0.00331192	0.678578	0.073751	0.073751	0.0521498	0.0521498	0.678578	0.073751	0.073751	0.0521498	0.0521498
PDGFRA	K34IS	27.5373	0.0377982	0.0267274		0.0253684	0.000664645	0.000664645	0.000469975	0.000469975	0.207234	0.0114418	0.0114418	0.00809056	0.00809056	0.207234	0.0114418	0.0114418	0.00809056	0.00809056
PDGFRA	Control 34	27.6293	0.358611	0.253576		0.0238015	0.00591635	0.00591635	0.00418349	0.00418349	0.287282	0.0783983	0.0783983	0.055436	0.055436	0.287282	0.0783983	0.0783983	0.055436	0.055436
PDGFRA	Sample 44	27.7174	0.0672262	0.0475361		0.0223904	0.00104334	0.00104334	0.000737754	0.000737754	0.326394	0.0225735	0.0225735	0.0159619	0.0159619	0.326394	0.0225735	0.0225735	0.0159619	0.0159619
PDGFRA	Sample 34	28.2114	0.0666856	0.0471538		0.0158983	0.000734868	0.000734868	0.00051963	0.00051963	0.210508	0.02031	0.02031	0.0143613	0.0143613	0.210508	0.02031	0.02031	0.0143613	0.0143613
PDGFRA	Sample 39	28.4727	0.411239	0.29079		0.013265	0.00378119	0.00378119	0.0026737	0.0026737	0.253207	0.0842649	0.0842649	0.0595843	0.0595843	0.253207	0.0842649	0.0842649	0.0595843	0.0595843
PDGFRA	Sample 37	28.4902	0.0195699	0.013838		0.0131049	0.000177766	0.000177766	0.000125699	0.000125699	0.103626	0.00717845	0.00717845	0.00507593	0.00507593	0.103626	0.00717845	0.00717845	0.00507593	0.00507593
PDGFRA	K34SS	29.3052	0.0925244	0.0654246		0.00744896	0.000477724	0.000477724	0.000337802	0.000337802	0.159264	0.150632	0.150632	0.106513	0.106513	0.159264	0.150632	0.150632	0.106513	0.106513
PDGFRA	Control 26	31.5705	0.645835	0.456675		0.00154939	0.000693599	0.000693599	0.000490448	0.000490448	0.974501	0.439928	0.439928	0.311076	0.311076	0.974501	0.439928	0.439928	0.311076	0.311076
PPARD	Sample 24	26.6821	0.220655	0.156027		1	0.152947	0.152947	0.10815	0.10815	2.67576	0.409831	0.409831	0.289794	0.289794	2.67576	0.409831	0.409831	0.289794	0.289794
PPARD	Sample 22	26.6955	0.114077	0.0806645		0.990738	0.0783397	0.0783397	0.0553945	0.0553945	1.17573	0.114721	0.114721	0.0811197	0.0811197	1.17573	0.114721	0.114721	0.0811197	0.0811197
PPARD	Sample 20	26.9838	0.182407	0.128981		0.811273	0.102573	0.102573	0.0725304	0.0725304	0.909059	0.137949	0.137949	0.0975449	0.0975449	0.909059	0.137949	0.137949	0.0975449	0.0975449
PPARD	Sample 23	27.0833	0.110937	0.0784443		0.757221	0.0582271	0.0582271	0.0411728	0.0411728	1.38351	0.435834	0.435834	0.308181	0.308181	1.38351	0.435834	0.435834	0.308181	0.308181
PPARD	Sample 21	27.1022	0.108791	0.0769271		0.747364	0.0563575	0.0563575	0.0398508	0.0398508	1.0077	0.116203	0.116203	0.082168	0.082168	1.0077	0.116203	0.116203	0.082168	0.082168
PPARD	Sample 5	27.519	0.115053	0.0813546		0.559836	0.0446461	0.0446461	0.0315696	0.0315696	1.12799	0.110559	0.110559	0.0781767	0.0781767	1.12799	0.110559	0.110559	0.0781767	0.0781767
PPARD	Sample 7	27.5213	0.120087	0.0849141		0.558959	0.0465265	0.0465265	0.0328992	0.0328992	0.794037	0.130214	0.130214	0.0920749	0.0920749	0.794037	0.130214	0.130214	0.0920749	0.0920749
PPARD	Control 28	27.6456	0.165621	0.117112		0.512788	0.0588678	0.0588678	0.0416258	0.0416258	0.941072	0.110858	0.110858	0.0783881	0.0783881	0.941072	0.110858	0.110858	0.0783881	0.0783881
PPARD	Sample 25	28.0474	0.323105	0.22847		0.388158	0.0869316	0.0869316	0.06147	0.06147	0.967546	0.230498	0.230498	0.162986	0.162986	0.967546	0.230498	0.230498	0.162986	0.162986
PPARD	Sample 30	28.1106	0.0421903	0.029833		0.371518	0.0108647	0.0108647	0.0076825	0.0076825	0.893934	0.0886809	0.0886809	0.0627069	0.0627069	0.893934	0.0886809	0.0886809	0.0627069	0.0627069
PPARD	Sample 15	28.2073	0.0288817	0.0204225		0.347427	0.00695523	0.00695523	0.00491809	0.00491809	0.849496	0.0392929	0.0392929	0.0277843	0.0277843	0.849496	0.0392929	0.0392929	0.0277843	0.0277843
PPARD	Control 20	28.3143	0.20514	0.145056		0.322595	0.0458705	0.0458705	0.0324353	0.0324353	1.40604	0.210284	0.210284	0.148693	0.148693	1.40604	0.210284	0.210284	0.148693	0.148693
PPARD	Sample 16	28.3426	0.0038251	0.00270475		0.316329	0.000838701	0.000838701	0.000593051	0.000593051	0.639453	0.106153	0.106153	0.0750617	0.0750617	0.639453	0.106153	0.106153	0.0750617	0.0750617
PPARD	Sample 6	28.4025	0.0973305	0.068823		0.303453	0.0204723	0.0204723	0.0144761	0.0144761	0.831925	0.276296	0.276296	0.195371	0.195371	0.831925	0.276296	0.276296	0.195371	0.195371
PPARD	Sample 19	28.5503	0.0479381	0.0338974		0.2739	0.00910121	0.00910121	0.00643553	0.00643553	0.760304	0.0483642	0.0483642	0.0341986	0.0341986	0.760304	0.0483642	0.0483642	0.0341986	0.0341986
PPARD	Sample 29	28.5994	0.308417	0.218084		0.264752	0.0565983	0.0565983	0.040021	0.040021	0.74688	0.1799	0.1799	0.127209	0.127209	0.74688	0.1799	0.1799	0.127209	0.127209
PPARD	Sample 17	28.691	0.156863	0.110919		0.248461	0.0270149	0.0270149	0.0191025	0.0191025	4.71769	0.683923	0.683923	0.483606	0.483606	4.71769	0.683923	0.683923	0.483606	0.483606
PPARD	Sample 37	28.747	0.0110311	0.00780014		0.238993	0.00182737	0.00182737	0.00129215	0.00129215	1.88982	0.129189	0.129189	0.0913503	0.0913503	1.88982	0.129189	0.129189	0.0913503	0.0913503
PPARD	Sample 43	28.8362	0.327679	0.231704		0.224676	0.0510305	0.0510305	0.036084	0.036084	1.36871	0.339917	0.339917	0.240358	0.240358	1.36871	0.339917	0.339917	0.240358	0.240358
PPARD	Control 14	28.9081	0.264179	0.186803		0.213742	0.0391395	0.0391395	0.0276758	0.0276758	0.86038	0.191917	0.191917	0.135706	0.135706	0.86038	0.191917	0.191917	0.135706	0.135706
PPARD	Control 27	29.1154	0.00106759	0.0007549		0.18514	0.000137003	0.000137003	9.68758e-05	9.68758e-05	0.646358	0.0328928	0.0328928	0.0232587	0.0232587	0.646358	0.0328928	0.0328928	0.0232587	0.0232587
PPARD	Sample 41	29.2057	0.0993244	0.070233		0.173908	0.0119729	0.0119729	0.00846614	0.00846614	0.587452	0.0439211	0.0439211	0.0310569	0.0310569	0.587452	0.0439211	0.0439211	0.0310569	0.0310569
PPARD	Sample 42	29.3355	0.0830164	0.0587014		0.158945	0.00914613	0.00914613	0.00646729	0.00646729	0.725922	0.0561186	0.0561186	0.0396818	0.0396818	0.725922	0.0561186	0.0561186	0.0396818	0.0396818
PPARD	Sample 36	29.4712	0.149978	0.10605		0.144678	0.0150402	0.0150402	0.010635	0.010635	0.80831	0.114234	0.114234	0.0807759	0.0807759	0.80831	0.114234	0.114234	0.0807759	0.0807759
PPARD	Control 19	29.4904	0.226922	0.160458		0.142758	0.0224545	0.0224545	0.0158777	0.0158777	1.18109	0.190978	0.190978	0.135042	0.135042	1.18109	0.190978	0.190978	0.135042	0.135042
PPARD	K35SS	29.5619	0.194661	0.137646		0.135857	0.0183311	0.0183311	0.012962	0.012962	0.246326	0.040773	0.040773	0.0288308	0.0288308	0.246326	0.040773	0.040773	0.0288308	0.0288308
PPARD	Sample 31	29.5738	0.0887172	0.0627326		0.134743	0.00828593	0.00828593	0.00585904	0.00585904	1.24752	0.112256	0.112256	0.0793767	0.0793767	1.24752	0.112256	0.112256	0.0793767	0.0793767
PPARD	Sample 35	29.5775	0.0123547	0.00873611		0.134396	0.00115092	0.00115092	0.000813824	0.000813824	0.883813	0.151567	0.151567	0.107174	0.107174	0.883813	0.151567	0.151567	0.107174	0.107174
PPARD	Sample 38	29.5868	0.166621	0.117819		0.133532	0.015422	0.015422	0.010905	0.010905	0.807495	0.128274	0.128274	0.0907034	0.0907034	0.807495	0.128274	0.128274	0.0907034	0.0907034
PPARD	K33IS	29.8322	0.163509	0.115618		0.112645	0.0127667	0.0127667	0.00902742	0.00902742	0.700334	0.106035	0.106035	0.0749782	0.0749782	0.700334	0.106035	0.106035	0.0749782	0.0749782
PPARD	Control 34	29.9221	0.18438	0.130376		0.10584	0.0135266	0.0135266	0.00956477	0.00956477	1.27748	0.217618	0.217618	0.153879	0.153879	1.27748	0.217618	0.217618	0.153879	0.153879
PPARD	Control 31	30.3588	0.072085	0.0509718		0.0781973	0.00390717	0.00390717	0.00276279	0.00276279	0.667195	0.0482281	0.0482281	0.0341024	0.0341024	0.667195	0.0482281	0.0482281	0.0341024	0.0341024
PPARD	Sample 44	30.5675	0.119927	0.0848009		0.0676654	0.0056248	0.0056248	0.00397733	0.00397733	0.986385	0.0962515	0.0962515	0.0680601	0.0680601	0.986385	0.0962515	0.0962515	0.0680601	0.0680601
PPARD	Sample 39	30.8842	0.109674	0.0775512		0.0543286	0.00413007	0.00413007	0.0029204	0.0029204	1.03704	0.194774	0.194774	0.137726	0.137726	1.03704	0.194774	0.194774	0.137726	0.137726
PPARD	Sample 3	30.9456	0.246038	0.173975		0.0520641	0.00887903	0.00887903	0.00627842	0.00627842	0.655382	0.119984	0.119984	0.0848417	0.0848417	0.655382	0.119984	0.119984	0.0848417	0.0848417
PPARD	Sample 40	30.9462	0.0668782	0.04729		0.0520442	0.00241258	0.00241258	0.00170595	0.00170595	0.472052	0.0470261	0.0470261	0.0332525	0.0332525	0.472052	0.0470261	0.0470261	0.0332525	0.0332525
PPARD	Control 11	30.9876	0.393386	0.278166		0.0505729	0.0137899	0.0137899	0.00975096	0.00975096	0.777221	0.212725	0.212725	0.150419	0.150419	0.777221	0.212725	0.212725	0.150419	0.150419
PPARD	Sample 34	31.6607	0.624189	0.441368		0.0317154	0.0137218	0.0137218	0.00970279	0.00970279	0.41994	0.185137	0.185137	0.130912	0.130912	0.41994	0.185137	0.185137	0.130912	0.130912
PPARD	K34IS	32.4113	0.372021	0.263058		0.0188506	0.0048609	0.0048609	0.00343718	0.00343718	0.15399	0.0404076	0.0404076	0.0285725	0.0285725	0.15399	0.0404076	0.0404076	0.0285725	0.0285725
PPARD	K34SS	33.5859	0.0312739	0.022114		0.00835076	0.000181023	0.000181023	0.000128003	0.000128003	0.178545	0.168524	0.168524	0.119165	0.119165	0.178545	0.168524	0.168524	0.119165	0.119165
PPARD	Control 26	36.6927	0.646991	0.457492		0.000969396	0.000434736	0.000434736	0.000307405	0.000307405	0.609709	0.275731	0.275731	0.194972	0.194972	0.609709	0.275731	0.275731	0.194972	0.194972
PPARG	Sample 22	24.1867	0.030753	0.0217456		1	0.0213163	0.0213163	0.0150729	0.0150729	1.18672	0.0724061	0.0724061	0.0511988	0.0511988	1.18672	0.0724061	0.0724061	0.0511988	0.0511988
PPARG	Sample 23	25.2696	0.22972	0.162437		0.47208	0.0751693	0.0751693	0.0531527	0.0531527	0.862533	0.297141	0.297141	0.21011	0.21011	0.862533	0.297141	0.297141	0.21011	0.21011
PPARG	Control 28	25.7544	0.235537	0.16655		0.337362	0.0550782	0.0550782	0.0389461	0.0389461	0.619129	0.102394	0.102394	0.0724037	0.0724037	0.619129	0.102394	0.102394	0.0724037	0.0724037
PPARG	Sample 21	25.8541	0.350818	0.248066		0.314833	0.0765573	0.0765573	0.0541342	0.0541342	0.424503	0.109668	0.109668	0.077547	0.077547	0.424503	0.109668	0.109668	0.077547	0.077547
PPARG	Sample 36	26.0383	0.0434981	0.0307578		0.277095	0.00835456	0.00835456	0.00590756	0.00590756	1.54812	0.15539	0.15539	0.109877	0.109877	1.54812	0.15539	0.15539	0.109877	0.109877
PPARG	Sample 37	26.3455	0.183851	0.130002		0.223946	0.0285387	0.0285387	0.0201799	0.0201799	1.77083	0.255728	0.255728	0.180827	0.180827	1.77083	0.255728	0.255728	0.180827	0.180827
PPARG	Sample 6	26.4566	0.0202556	0.0143229		0.207352	0.00291124	0.00291124	0.00205856	0.00205856	0.56846	0.185031	0.185031	0.130837	0.130837	0.56846	0.185031	0.185031	0.130837	0.130837
PPARG	Sample 43	26.5141	0.0877473	0.0620467		0.199248	0.0121186	0.0121186	0.00856915	0.00856915	1.2138	0.142532	0.142532	0.100785	0.100785	1.2138	0.142532	0.142532	0.100785	0.100785
PPARG	Control 20	26.5701	0.204452	0.144569		0.191667	0.0271621	0.0271621	0.0192065	0.0192065	0.835388	0.124559	0.124559	0.0880766	0.0880766	0.835388	0.124559	0.124559	0.0880766	0.0880766
PPARG	Sample 35	26.7347	0.0845541	0.0597888		0.170999	0.010022	0.010022	0.0070866	0.0070866	1.12452	0.20357	0.20357	0.143946	0.143946	1.12452	0.20357	0.20357	0.143946	0.143946
PPARG	Sample 24	26.7941	0.0430601	0.0304481		0.164103	0.00489797	0.00489797	0.00346339	0.00346339	0.439099	0.0135872	0.0135872	0.0096076	0.0096076	0.439099	0.0135872	0.0135872	0.0096076	0.0096076
PPARG	Sample 25	26.9853	0.390177	0.275897		0.143734	0.038873	0.038873	0.0274874	0.0274874	0.358281	0.101171	0.101171	0.071539	0.071539	0.358281	0.101171	0.101171	0.071539	0.071539
PPARG	K35SS	27.0008	0.129528	0.09159		0.142193	0.0127664	0.0127664	0.0090272	0.0090272	0.257814	0.0338644	0.0338644	0.0239457	0.0239457	0.257814	0.0338644	0.0338644	0.0239457	0.0239457
PPARG	Sample 20	27.2558	0.0325418	0.0230106		0.119159	0.00268779	0.00268779	0.00190055	0.00190055	0.133522	0.0116025	0.0116025	0.00820418	0.00820418	0.133522	0.0116025	0.0116025	0.00820418	0.00820418
PPARG	K33IS	27.2616	0.0446291	0.0315575		0.118677	0.00367122	0.00367122	0.00259594	0.00259594	0.737835	0.0775112	0.0775112	0.0548087	0.0548087	0.737835	0.0775112	0.0775112	0.0548087	0.0548087
PPARG	Sample 5	27.3082	0.0498417	0.0352434		0.114911	0.00396992	0.00396992	0.00280715	0.00280715	0.231531	0.0154282	0.0154282	0.0109094	0.0109094	0.231531	0.0154282	0.0154282	0.0109094	0.0109094
PPARG	Sample 38	27.3674	0.172846	0.122221		0.11029	0.0132137	0.0132137	0.00934346	0.00934346	0.666947	0.108058	0.108058	0.0764083	0.0764083	0.666947	0.108058	0.108058	0.0764083	0.0764083
PPARG	Sample 7	27.4008	0.0887247	0.0627378		0.107763	0.00662737	0.00662737	0.00468626	0.00468626	0.153085	0.02359	0.02359	0.0166807	0.0166807	0.153085	0.02359	0.02359	0.0166807	0.0166807
PPARG	Sample 30	27.4489	0.184219	0.130263		0.104231	0.0133094	0.0133094	0.00941118	0.00941118	0.250798	0.0398848	0.0398848	0.0282028	0.0282028	0.250798	0.0398848	0.0398848	0.0282028	0.0282028
PPARG	Sample 15	27.5405	0.101174	0.071541		0.0978195	0.00685995	0.00685995	0.00485072	0.00485072	0.239179	0.0195143	0.0195143	0.0137987	0.0137987	0.239179	0.0195143	0.0195143	0.0137987	0.0137987
PPARG	Sample 29	27.6	0.118788	0.0839959		0.0938635	0.0077285	0.0077285	0.00546488	0.00546488	0.264794	0.0365915	0.0365915	0.0258741	0.0258741	0.264794	0.0365915	0.0365915	0.0258741	0.0258741
PPARG	Sample 16	27.7054	0.226291	0.160012		0.0872537	0.013686	0.013686	0.00967745	0.00967745	0.176381	0.0402806	0.0402806	0.0284827	0.0284827	0.176381	0.0402806	0.0402806	0.0284827	0.0284827
PPARG	Sample 41	27.8818	0.0433154	0.0306286		0.0772129	0.00231824	0.00231824	0.00163924	0.00163924	0.260821	0.0109155	0.0109155	0.00771844	0.00771844	0.260821	0.0109155	0.0109155	0.00771844	0.00771844
PPARG	Sample 3	28.3726	0.00887277	0.006274		0.0549453	0.000337921	0.000337921	0.000238946	0.000238946	0.691651	0.0462448	0.0462448	0.0327	0.0327	0.691651	0.0462448	0.0462448	0.0327	0.0327
PPARG	Sample 19	28.47	0.0538547	0.0380811		0.0513597	0.00191722	0.00191722	0.00135568	0.00135568	0.142566	0.00938753	0.00938753	0.00663799	0.00663799	0.142566	0.00938753	0.00938753	0.00663799	0.00663799
PPARG	Control 27	28.6093	0.121079	0.0856158		0.0466305	0.00391349	0.00391349	0.00276726	0.00276726	0.162796	0.0159778	0.0159778	0.011298	0.011298	0.162796	0.0159778	0.0159778	0.011298	0.011298
PPARG	Control 19	28.6306	0.030852	0.0218156		0.0459492	0.000982621	0.000982621	0.000694818	0.000694818	0.380155	0.0164068	0.0164068	0.0116014	0.0116014	0.380155	0.0164068	0.0164068	0.0116014	0.0116014
PPARG	Sample 39	28.8221	0.105338	0.0744852		0.0402358	0.00293781	0.00293781	0.00207734	0.00207734	0.768035	0.143331	0.143331	0.101351	0.101351	0.768035	0.143331	0.143331	0.101351	0.101351
PPARG	Sample 34	28.8631	0.0216157	0.0152846		0.0391083	0.000585955	0.000585955	0.000414333	0.000414333	0.517829	0.0445347	0.0445347	0.0314908	0.0314908	0.517829	0.0445347	0.0445347	0.0314908	0.0314908
PPARG	Control 11	29.0048	0.0917976	0.0649107		0.0354514	0.00225575	0.00225575	0.00159505	0.00159505	0.544829	0.0369869	0.0369869	0.0261537	0.0261537	0.544829	0.0369869	0.0369869	0.0261537	0.0261537
PPARG	K34SS	29.0408	0.0195854	0.013849		0.0345776	0.00046941	0.00046941	0.000331923	0.000331923	0.739294	0.697688	0.697688	0.49334	0.49334	0.739294	0.697688	0.697688	0.49334	0.49334
PPARG	Sample 42	29.0795	0.0200714	0.0141926		0.0336613	0.00046831	0.00046831	0.000331145	0.000331145	0.153735	0.00821976	0.00821976	0.00581225	0.00581225	0.153735	0.00821976	0.00821976	0.00581225	0.00581225
PPARG	Control 14	29.1041	0.104941	0.0742043		0.0330935	0.0024072	0.0024072	0.00170215	0.00170215	0.133211	0.0195399	0.0195399	0.0138168	0.0138168	0.133211	0.0195399	0.0195399	0.0138168	0.0138168
PPARG	K34IS	29.1213	0.251971	0.178171		0.0326998	0.00571113	0.00571113	0.00403838	0.00403838	0.267124	0.0484266	0.0484266	0.0342428	0.0342428	0.267124	0.0484266	0.0484266	0.0342428	0.0342428
PPARG	Sample 17	29.1778	0.114835	0.0812008		0.0314454	0.00250298	0.00250298	0.00176988	0.00176988	0.597076	0.0744072	0.0744072	0.0526138	0.0526138	0.597076	0.0744072	0.0744072	0.0526138	0.0526138
PPARG	Control 34	29.1971	0.0491319	0.0347415		0.0310257	0.0010566	0.0010566	0.00074713	0.00074713	0.374477	0.0440632	0.0440632	0.0311574	0.0311574	0.374477	0.0440632	0.0440632	0.0311574	0.0311574
PPARG	Sample 44	29.8287	0.181662	0.128454		0.020026	0.00252163	0.00252163	0.00178307	0.00178307	0.291926	0.0396711	0.0396711	0.0280517	0.0280517	0.291926	0.0396711	0.0396711	0.0280517	0.0280517
PPARG	Control 31	29.8731	0.0247772	0.0175201		0.0194193	0.000333512	0.000333512	0.000235829	0.000235829	0.165689	0.00911068	0.00911068	0.00644222	0.00644222	0.165689	0.00911068	0.00911068	0.00644222	0.00644222
PPARG	Sample 40	29.9765	0.194499	0.137531		0.0180762	0.00243696	0.00243696	0.00172319	0.00172319	0.163955	0.0264119	0.0264119	0.018676	0.018676	0.163955	0.0264119	0.0264119	0.018676	0.018676
PPARG	Sample 31	29.9976	0.235401	0.166454		0.017814	0.00290667	0.00290667	0.00205533	0.00205533	0.16493	0.0290105	0.0290105	0.0205135	0.0205135	0.16493	0.0290105	0.0290105	0.0205135	0.0205135
PPARG	Control 26	33.95	0	0		0.0011507	0	0	0	0	0.723741	0.0421977	0.0421977	0.0421977	0.0421977	0.723741	0.0421977	0.0421977	0.0421977	0.0421977
PPARGC1A	Sample 24	24.2187	0.0021756	0.00153838		1	0.00150801	0.00150801	0.00106632	0.00106632	2.67576	0.022214	0.022214	0.0157077	0.0157077	2.67576	0.022214	0.022214	0.0157077	0.0157077
PPARGC1A	Sample 37	25.7443	0.372063	0.263088		0.347337	0.0895763	0.0895763	0.06334	0.06334	2.74655	0.732479	0.732479	0.517941	0.517941	2.74655	0.732479	0.732479	0.517941	0.517941
PPARGC1A	K33IS	26.7247	0.182479	0.129032		0.176042	0.0222666	0.0222666	0.0157449	0.0157449	1.09448	0.176743	0.176743	0.124976	0.124976	1.09448	0.176743	0.176743	0.124976	0.124976
PPARGC1A	Sample 17	26.7322	0.0214636	0.0151771		0.175125	0.00260541	0.00260541	0.0018423	0.0018423	3.32522	0.322658	0.322658	0.228154	0.228154	3.32522	0.322658	0.322658	0.228154	0.228154
PPARGC1A	Control 20	27.1896	0.0813304	0.0575093		0.127542	0.00719007	0.00719007	0.00508414	0.00508414	0.555899	0.0405717	0.0405717	0.0286885	0.0286885	0.555899	0.0405717	0.0405717	0.0286885	0.0286885
PPARGC1A	Control 34	27.2608	0.221741	0.156795		0.121405	0.0186598	0.0186598	0.0131945	0.0131945	1.46534	0.27922	0.27922	0.197438	0.197438	1.46534	0.27922	0.27922	0.197438	0.197438
PPARGC1A	Sample 21	27.4533	0.0244441	0.0172846		0.106238	0.00180004	0.00180004	0.00127282	0.00127282	0.143246	0.0127305	0.0127305	0.0090018	0.0090018	0.143246	0.0127305	0.0127305	0.0090018	0.0090018
PPARGC1A	Control 28	27.8471	0.300167	0.21225		0.080859	0.0168235	0.0168235	0.011896	0.011896	0.148393	0.0311224	0.0311224	0.0220069	0.0220069	0.148393	0.0311224	0.0311224	0.0220069	0.0220069
PPARGC1A	Sample 22	28.0763	0.0014696	0.00103917		0.0689838	7.02705e-05	7.02705e-05	4.96887e-05	4.96887e-05	0.0818647	0.00468084	0.00468084	0.00330985	0.00330985	0.0818647	0.00468084	0.00468084	0.00330985	0.00330985
PPARGC1A	Sample 20	28.6353	0.0960762	0.0679361		0.0468253	0.00311833	0.00311833	0.00220499	0.00220499	0.0524693	0.00562107	0.00562107	0.00397469	0.00397469	0.0524693	0.00562107	0.00562107	0.00397469	0.00397469
PPARGC1A	Sample 44	28.788	0.062788	0.0443978		0.0421199	0.00183311	0.00183311	0.00129621	0.00129621	0.613998	0.0412153	0.0412153	0.0291436	0.0291436	0.613998	0.0412153	0.0412153	0.0291436	0.0291436
PPARGC1A	Sample 23	28.8416	0.123796	0.0875371		0.0405858	0.00348262	0.00348262	0.00246259	0.00246259	0.0741539	0.02353	0.02353	0.0166382	0.0166382	0.0741539	0.02353	0.02353	0.0166382	0.0166382
PPARGC1A	Sample 6	29.0122	0.349599	0.247204		0.0360599	0.00873817	0.00873817	0.00617882	0.00617882	0.0988592	0.0400924	0.0400924	0.0283496	0.0283496	0.0988592	0.0400924	0.0400924	0.0283496	0.0283496
PPARGC1A	Sample 25	29.6542	0.150623	0.106507		0.0231072	0.00241248	0.00241248	0.00170588	0.00170588	0.0575983	0.00761855	0.00761855	0.00538713	0.00538713	0.0575983	0.00761855	0.00761855	0.00538713	0.00538713
PPARGC1A	Sample 29	29.659	0.183888	0.130028		0.0230305	0.00293549	0.00293549	0.00207571	0.00207571	0.0649704	0.0109804	0.0109804	0.00776428	0.00776428	0.0649704	0.0109804	0.0109804	0.00776428	0.00776428
PPARGC1A	Sample 30	29.8044	0.278256	0.196757		0.020822	0.00401599	0.00401599	0.00283974	0.00283974	0.0501013	0.0107672	0.0107672	0.00761356	0.00761356	0.0501013	0.0107672	0.0107672	0.00761356	0.00761356
PPARGC1A	Sample 5	30.0143	0.0107067	0.00757075		0.0180028	0.000133604	0.000133604	9.44723e-05	9.44723e-05	0.0362732	0.00208433	0.00208433	0.00147384	0.00147384	0.0362732	0.00208433	0.00208433	0.00147384	0.00147384
PPARGC1A	Control 19	30.0303	0.17237	0.121884		0.0178042	0.0021272	0.0021272	0.00150416	0.00150416	0.147301	0.0184451	0.0184451	0.0130426	0.0130426	0.147301	0.0184451	0.0184451	0.0130426	0.0130426
PPARGC1A	Sample 38	30.1709	0.11595	0.0819894		0.0161512	0.00129809	0.00129809	0.000917887	0.000917887	0.0976697	0.0132325	0.0132325	0.00935681	0.00935681	0.0976697	0.0132325	0.0132325	0.00935681	0.00935681
PPARGC1A	Sample 19	30.3313	0.254318	0.17983		0.0144517	0.00254754	0.00254754	0.00180138	0.00180138	0.0401156	0.00739878	0.00739878	0.00523173	0.00523173	0.0401156	0.00739878	0.00739878	0.00523173	0.00523173
PPARGC1A	Control 27	30.3495	0.313934	0.221985		0.0142709	0.00310538	0.00310538	0.00219584	0.00219584	0.0498223	0.0111339	0.0111339	0.00787287	0.00787287	0.0498223	0.0111339	0.0111339	0.00787287	0.00787287
PPARGC1A	Sample 15	30.4588	0.361402	0.25555		0.0132294	0.00331403	0.00331403	0.00234337	0.00234337	0.0323473	0.00821466	0.00821466	0.00580864	0.00580864	0.0323473	0.00821466	0.00821466	0.00580864	0.00580864
PPARGC1A	Sample 36	30.5016	0.0963954	0.0681619		0.0128426	0.000858094	0.000858094	0.000606764	0.000606764	0.0717512	0.00837683	0.00837683	0.00592332	0.00592332	0.0717512	0.00837683	0.00837683	0.00592332	0.00592332
PPARGC1A	Sample 35	30.5356	0.425105	0.300595		0.0125436	0.00369611	0.00369611	0.00261355	0.00261355	0.0824892	0.0281143	0.0281143	0.0198798	0.0198798	0.0824892	0.0281143	0.0281143	0.0198798	0.0198798
PPARGC1A	Sample 31	30.6051	0.0759497	0.0537045		0.0119539	0.000629305	0.000629305	0.000444986	0.000444986	0.110675	0.009317	0.009317	0.00658811	0.00658811	0.110675	0.009317	0.009317	0.00658811	0.00658811
PPARGC1A	Sample 7	30.6972	0.453359	0.320573		0.0112147	0.00352416	0.00352416	0.00249196	0.00249196	0.0159312	0.00548907	0.00548907	0.00388136	0.00388136	0.0159312	0.00548907	0.00548907	0.00388136	0.00388136
PPARGC1A	Sample 41	31.0274	0.6567	0.464357		0.00892011	0.00406034	0.00406034	0.00287109	0.00287109	0.0301317	0.0137437	0.0137437	0.00971829	0.00971829	0.0301317	0.0137437	0.0137437	0.00971829	0.00971829
PPARGC1A	Sample 43	31.2192	0.215052	0.152065		0.00780948	0.0011641	0.0011641	0.000823146	0.000823146	0.0475747	0.00855146	0.00855146	0.0060468	0.0060468	0.0475747	0.00855146	0.00855146	0.0060468	0.0060468
PPARGC1A	Control 31	31.5143	0.151577	0.107181		0.00636517	0.000668759	0.000668759	0.000472884	0.000472884	0.054309	0.00637229	0.00637229	0.00450589	0.00450589	0.054309	0.00637229	0.00637229	0.00450589	0.00450589
PPARGC1A	K35SS	31.7258	0.130699	0.092418		0.0054973	0.00049802	0.00049802	0.000352153	0.000352153	0.00996727	0.00131476	0.00131476	0.000929679	0.000929679	0.00996727	0.00131476	0.00131476	0.000929679	0.000929679
PPARGC1A	Sample 39	31.8062	0.303334	0.21449		0.00519931	0.00109318	0.00109318	0.000772997	0.000772997	0.0992461	0.0269437	0.0269437	0.0190521	0.0190521	0.0992461	0.0269437	0.0269437	0.0190521	0.0190521
PPARGC1A	Sample 3	32.0706	0.40372	0.285473		0.00432861	0.00121131	0.00121131	0.000856523	0.000856523	0.0544884	0.0156735	0.0156735	0.0110829	0.0110829	0.0544884	0.0156735	0.0156735	0.0110829	0.0110829
PPARGC1A	Sample 34	32.1218	0.29795	0.210682		0.00417766	0.000862781	0.000862781	0.000610079	0.000610079	0.0553159	0.0123472	0.0123472	0.00873077	0.00873077	0.0553159	0.0123472	0.0123472	0.00873077	0.00873077
PPARGC1A	Control 14	32.2135	0.95572	0.675796		0.00392041	0.00259709	0.00259709	0.00183642	0.00183642	0.0157809	0.0106456	0.0106456	0.00752758	0.00752758	0.0157809	0.0106456	0.0106456	0.00752758	0.00752758
PPARGC1A	Sample 42	32.293	0.459233	0.324727		0.0037101	0.00118098	0.00118098	0.000835082	0.000835082	0.0169444	0.00546416	0.00546416	0.00386375	0.00386375	0.0169444	0.00546416	0.00546416	0.00386375	0.00386375
PPARGC1A	Sample 16	32.4973	0.197913	0.139945		0.00322035	0.000441776	0.000441776	0.000312383	0.000312383	0.00650987	0.00140182	0.00140182	0.000991234	0.000991234	0.00650987	0.00140182	0.00140182	0.000991234	0.000991234
PPARGC1A	Sample 40	33.1337	0.135298	0.0956698		0.00207164	0.00019428	0.00019428	0.000137377	0.000137377	0.0187902	0.00241877	0.00241877	0.00171033	0.00171033	0.0187902	0.00241877	0.00241877	0.00171033	0.00171033
PPARGC1A	Control 11	33.1973	0.625475	0.442278		0.00198227	0.000859404	0.000859404	0.00060769	0.00060769	0.0304641	0.0132273	0.0132273	0.00935309	0.00935309	0.0304641	0.0132273	0.0132273	0.00935309	0.00935309
PPARGC1A	K34IS	33.9858	0.875247	0.618893		0.00114762	0.000696235	0.000696235	0.000492312	0.000492312	0.0093749	0.00570574	0.00570574	0.00403457	0.00403457	0.0093749	0.00570574	0.00570574	0.00403457	0.00403457
PPARGC1A	K34SS	35.6978	0	0		0.000350312	0	0	0	0	0.00748992	0.00706767	0.00706767	0.00706767	0.00706767	0.00748992	0.00706767	0.00706767	0.00706767	0.00706767
PPARGC1A	Control 26	39.8476	0	0		1.97343e-05	0	0	0	0	0.0124121	0.000723684	0.000723684	0.000723684	0.000723684	0.0124121	0.000723684	0.000723684	0.000723684	0.000723684
PTPN4	Sample 24	25.3247	0.0494187	0.0349443		1	0.0342545	0.0342545	0.0242216	0.0242216	2.67576	0.0942237	0.0942237	0.0666262	0.0666262	2.67576	0.0942237	0.0942237	0.0666262	0.0666262
PTPN4	K33IS	25.8616	0.0865077	0.0611702		0.689238	0.0413285	0.0413285	0.0292236	0.0292236	4.28511	0.501093	0.501093	0.354326	0.354326	4.28511	0.501093	0.501093	0.354326	0.354326
PTPN4	Sample 22	25.9942	0.233588	0.165172		0.628697	0.101793	0.101793	0.0719784	0.0719784	0.746089	0.128109	0.128109	0.0905867	0.0905867	0.746089	0.128109	0.128109	0.0905867	0.0905867
PTPN4	Sample 21	26.0384	0.111061	0.0785321		0.609753	0.0469398	0.0469398	0.0331915	0.0331915	0.822157	0.0956577	0.0956577	0.0676402	0.0676402	0.822157	0.0956577	0.0956577	0.0676402	0.0676402
PTPN4	Control 28	26.2072	0.0266187	0.0188223		0.542434	0.0100083	0.0100083	0.00707693	0.00707693	0.99548	0.0320744	0.0320744	0.02268	0.02268	0.99548	0.0320744	0.0320744	0.02268	0.02268
PTPN4	Sample 20	26.731	0.0563115	0.0398182		0.377265	0.0147255	0.0147255	0.0104125	0.0104125	0.422738	0.0391246	0.0391246	0.0276652	0.0276652	0.422738	0.0391246	0.0391246	0.0276652	0.0276652
PTPN4	Sample 30	26.8072	0.0691901	0.0489248		0.357851	0.0171621	0.0171621	0.0121355	0.0121355	0.861048	0.0914742	0.0914742	0.064682	0.064682	0.861048	0.0914742	0.0914742	0.064682	0.064682
PTPN4	Sample 23	26.866	0.6852	0.48451		0.343563	0.163173	0.163173	0.115381	0.115381	0.627721	0.35448	0.35448	0.250655	0.250655	0.627721	0.35448	0.35448	0.250655	0.250655
PTPN4	Sample 37	27.0141	0.0933134	0.0659826		0.31006	0.0200547	0.0200547	0.0141808	0.0141808	2.45178	0.229974	0.229974	0.162616	0.162616	2.45178	0.229974	0.229974	0.162616	0.162616
PTPN4	Sample 7	27.0415	0.0187791	0.0132788		0.304223	0.00395997	0.00395997	0.00280012	0.00280012	0.432168	0.0613213	0.0613213	0.0433607	0.0433607	0.432168	0.0613213	0.0613213	0.0433607	0.0433607
PTPN4	Sample 17	27.1973	0.15073	0.106582		0.273077	0.0285304	0.0285304	0.0201741	0.0201741	5.18509	0.735292	0.735292	0.51993	0.51993	5.18509	0.735292	0.735292	0.51993	0.51993
PTPN4	Sample 25	27.2062	0.0382386	0.0270388		0.271401	0.00719349	0.00719349	0.00508656	0.00508656	0.676511	0.0577925	0.0577925	0.0408655	0.0408655	0.676511	0.0577925	0.0577925	0.0408655	0.0408655
PTPN4	Sample 6	27.2432	0.178788	0.126423		0.264531	0.0327825	0.0327825	0.0231807	0.0231807	0.72522	0.252381	0.252381	0.17846	0.17846	0.72522	0.252381	0.252381	0.17846	0.17846
PTPN4	Control 20	27.315	0.0527526	0.0373017		0.251681	0.00920278	0.00920278	0.00650735	0.00650735	1.09696	0.0647639	0.0647639	0.045795	0.045795	1.09696	0.0647639	0.0647639	0.045795	0.045795
PTPN4	Sample 5	27.498	0.143332	0.101351		0.221693	0.0220253	0.0220253	0.0155742	0.0155742	0.446682	0.0511588	0.0511588	0.0361747	0.0361747	0.446682	0.0511588	0.0511588	0.0361747	0.0361747
PTPN4	Control 34	27.6181	0.139682	0.09877		0.203989	0.0197502	0.0197502	0.0139655	0.0139655	2.46212	0.365686	0.365686	0.258579	0.258579	2.46212	0.365686	0.365686	0.258579	0.258579
PTPN4	Sample 15	27.7792	0.0729691	0.0515969		0.182434	0.0092272	0.0092272	0.00652462	0.00652462	0.446071	0.0292401	0.0292401	0.0206759	0.0206759	0.446071	0.0292401	0.0292401	0.0206759	0.0206759
PTPN4	Sample 38	27.8565	0.40137	0.283811		0.172922	0.0481083	0.0481083	0.0340177	0.0340177	1.04569	0.312478	0.312478	0.220955	0.220955	1.04569	0.312478	0.312478	0.220955	0.220955
PTPN4	Sample 43	27.9223	0.365068	0.258142		0.165213	0.0418065	0.0418065	0.0295616	0.0295616	1.00646	0.274013	0.274013	0.193757	0.193757	1.00646	0.274013	0.274013	0.193757	0.193757
PTPN4	Sample 16	28.0959	0.080196	0.0567071		0.146483	0.00814263	0.00814263	0.00575771	0.00575771	0.296112	0.0518332	0.0518332	0.0366516	0.0366516	0.296112	0.0518332	0.0518332	0.0366516	0.0366516
PTPN4	Sample 19	28.1014	0.028628	0.020243		0.145921	0.00289558	0.00289558	0.00204748	0.00204748	0.405054	0.0233955	0.0233955	0.0165431	0.0165431	0.405054	0.0233955	0.0233955	0.0165431	0.0165431
PTPN4	Sample 36	28.1342	0.00738201	0.00521987		0.142644	0.000729882	0.000729882	0.000516105	0.000516105	0.796946	0.0764069	0.0764069	0.0540279	0.0540279	0.796946	0.0764069	0.0764069	0.0540279	0.0540279
PTPN4	Sample 42	28.258	0.0309097	0.0218564		0.130914	0.00280482	0.00280482	0.00198331	0.00198331	0.597898	0.0334192	0.0334192	0.023631	0.023631	0.597898	0.0334192	0.0334192	0.023631	0.023631
PTPN4	K35SS	28.3132	0.0440909	0.031177		0.125998	0.00385068	0.00385068	0.00272284	0.00272284	0.228449	0.0229891	0.0229891	0.0162557	0.0162557	0.228449	0.0229891	0.0229891	0.0162557	0.0162557
PTPN4	Control 27	28.3542	0.0190255	0.013453		0.122468	0.00161505	0.00161505	0.00114201	0.00114201	0.42756	0.0224747	0.0224747	0.015892	0.015892	0.42756	0.0224747	0.0224747	0.015892	0.015892
PTPN4	Sample 41	28.4114	0.311764	0.22045		0.117707	0.0254362	0.0254362	0.0179861	0.0179861	0.397608	0.0867008	0.0867008	0.0613067	0.0613067	0.397608	0.0867008	0.0867008	0.0613067	0.0613067
PTPN4	Control 19	28.5771	0.0371016	0.0262348		0.104939	0.0026987	0.0026987	0.00190827	0.00190827	0.8682	0.039469	0.039469	0.0279088	0.0279088	0.8682	0.039469	0.039469	0.0279088	0.0279088
PTPN4	Sample 44	28.584	0.0404697	0.0286164		0.104437	0.00292961	0.00292961	0.00207155	0.00207155	1.52242	0.0887547	0.0887547	0.0627591	0.0627591	1.52242	0.0887547	0.0887547	0.0627591	0.0627591
PTPN4	Sample 35	28.7047	0.553862	0.39164		0.0960508	0.0368747	0.0368747	0.0260743	0.0260743	0.631647	0.265534	0.265534	0.187761	0.187761	0.631647	0.265534	0.265534	0.187761	0.187761
PTPN4	Sample 29	28.7443	0.262121	0.185348		0.0934553	0.0169798	0.0169798	0.0120065	0.0120065	0.263643	0.0561301	0.0561301	0.03969	0.03969	0.263643	0.0561301	0.0561301	0.03969	0.03969
PTPN4	Control 14	28.8535	0.0201231	0.0142292		0.0866397	0.00120847	0.00120847	0.000854519	0.000854519	0.348752	0.0446885	0.0446885	0.0315995	0.0315995	0.348752	0.0446885	0.0446885	0.0315995	0.0315995
PTPN4	Sample 31	29.0163	0.195814	0.138462		0.0773921	0.0105043	0.0105043	0.00742764	0.00742764	0.716533	0.108046	0.108046	0.0763999	0.0763999	0.716533	0.108046	0.108046	0.0763999	0.0763999
PTPN4	Sample 39	29.2712	0.153765	0.108729		0.0648605	0.00691297	0.00691297	0.00488821	0.00488821	1.23808	0.250251	0.250251	0.176954	0.176954	1.23808	0.250251	0.250251	0.176954	0.176954
PTPN4	K34IS	29.2999	0.145161	0.102645		0.0635816	0.00639746	0.00639746	0.00452369	0.00452369	0.519396	0.0580376	0.0580376	0.0410388	0.0410388	0.519396	0.0580376	0.0580376	0.0410388	0.0410388
PTPN4	Sample 40	29.5982	0.64013	0.45264		0.0517044	0.0229415	0.0229415	0.0162221	0.0162221	0.46897	0.212153	0.212153	0.150015	0.150015	0.46897	0.212153	0.212153	0.150015	0.150015
PTPN4	Sample 34	29.8224	0.320509	0.226634		0.0442647	0.00983385	0.00983385	0.00695358	0.00695358	0.586104	0.139349	0.139349	0.0985344	0.0985344	0.586104	0.139349	0.139349	0.0985344	0.0985344
PTPN4	Control 31	29.8777	0.0409033	0.028923		0.0426002	0.0012078	0.0012078	0.000854046	0.000854046	0.363474	0.0216027	0.0216027	0.0152754	0.0152754	0.363474	0.0216027	0.0216027	0.0152754	0.0152754
PTPN4	Sample 3	30.2262	0.310815	0.219779		0.0334583	0.00720827	0.00720827	0.00509702	0.00509702	0.421173	0.0949716	0.0949716	0.0671551	0.0671551	0.421173	0.0949716	0.0949716	0.0671551	0.0671551
PTPN4	Control 11	30.4233	0.256415	0.181313		0.0291851	0.00518716	0.00518716	0.00366788	0.00366788	0.448526	0.0804215	0.0804215	0.0568666	0.0568666	0.448526	0.0804215	0.0804215	0.0568666	0.0568666
PTPN4	K34SS	30.5238	0	0		0.027221	0	0	0	0	0.582005	0.549194	0.549194	0.549194	0.549194	0.582005	0.549194	0.549194	0.549194	0.549194
PTPN4	Control 26	33.8471	0	0		0.00271956	0	0	0	0	1.71049	0.0997297	0.0997297	0.0997297	0.0997297	1.71049	0.0997297	0.0997297	0.0997297	0.0997297
RPS18	Sample 7	19.2865	0.0812479	0.0574509		1	0.0563167	0.0563167	0.0398219	0.0398219
RPS18	Sample 21	19.3183	0.228684	0.161704		0.978244	0.155063	0.155063	0.109646	0.109646
RPS18	K35SS	19.3395	0.0384331	0.0271763		0.963963	0.0256798	0.0256798	0.0181583	0.0181583
RPS18	Sample 16	19.4473	0.15858	0.112133		0.894579	0.0983315	0.0983315	0.0695309	0.0695309
RPS18	Sample 20	19.6149	0.020788	0.0146994		0.796435	0.011476	0.011476	0.00811473	0.00811473
RPS18	Control 28	19.6171	0.0621966	0.0439797		0.795208	0.0342825	0.0342825	0.0242414	0.0242414
RPS18	Sample 24	19.7921	0.0069197	0.00489297		0.704367	0.00337841	0.00337841	0.0023889	0.0023889
RPS18	K33IS	19.7981	0.00461026	0.00325995		0.701484	0.00224165	0.00224165	0.00158509	0.00158509
RPS18	Sample 23	20.0522	0.857277	0.606186		0.588164	0.349498	0.349498	0.247133	0.247133
RPS18	Sample 5	20.0535	0.164387	0.116239		0.587647	0.0669591	0.0669591	0.0473473	0.0473473
RPS18	Sample 15	20.2582	0.0437937	0.0309668		0.509921	0.0154789	0.0154789	0.0109452	0.0109452
RPS18	Sample 41	20.341	0.0358007	0.0253149		0.481477	0.0119479	0.0119479	0.00844847	0.00844847
RPS18	Sample 30	20.4261	0.111799	0.0790539		0.453884	0.0351729	0.0351729	0.024871	0.024871
RPS18	Sample 25	20.5818	0.234303	0.165677		0.407461	0.0661742	0.0661742	0.0467923	0.0467923
RPS18	Sample 37	20.6265	0.0310864	0.0219814		0.395023	0.00851174	0.00851174	0.00601871	0.00601871
RPS18	Sample 19	20.6945	0.0670142	0.0473862		0.376847	0.0175048	0.0175048	0.0123778	0.0123778
RPS18	Control 14	20.8493	0.209766	0.148327		0.338511	0.0492191	0.0492191	0.0348031	0.0348031
RPS18	Sample 36	20.8515	0.0519176	0.0367113		0.337989	0.0121631	0.0121631	0.00860058	0.00860058
RPS18	Control 27	20.8553	0.0198646	0.0140464		0.337098	0.00464152	0.00464152	0.00328205	0.00328205
RPS18	Control 20	21.0485	0.128109	0.090587		0.294851	0.0261824	0.0261824	0.0185137	0.0185137
RPS18	Sample 42	21.0523	0.134886	0.095379		0.294065	0.0274939	0.0274939	0.0194411	0.0194411
RPS18	K34IS	21.1086	0.139333	0.0985236		0.28282	0.0273144	0.0273144	0.0193142	0.0193142
RPS18	Control 34	21.2764	0.000185534	0.000131192		0.251758	3.23767e-05	3.23767e-05	2.28938e-05	2.28938e-05
RPS18	Sample 38	21.4651	0.268348	0.189751		0.22089	0.0410866	0.0410866	0.0290526	0.0290526
RPS18	Sample 40	21.9563	0.0927113	0.0655568		0.157151	0.0100989	0.0100989	0.007141	0.007141
RPS18	Sample 34	22.036	0.187621	0.132668		0.148705	0.019339	0.019339	0.0136747	0.0136747
RPS18	Control 31	22.0783	0.0879008	0.0621553		0.144412	0.00879879	0.00879879	0.00622168	0.00622168
RPS18	Control 19	22.1566	0.00727697	0.0051456		0.136782	0.00068993	0.00068993	0.000487854	0.000487854
RPS18	Sample 44	22.2044	0.017329	0.0122535		0.132325	0.00158943	0.00158943	0.00112389	0.00112389
RPS18	Sample 31	22.634	0.00313267	0.00221513		0.0982451	0.000213329	0.000213329	0.000150847	0.000150847
RPS18	Sample 3	22.7325	0.0854498	0.0604221		0.0917613	0.00543495	0.00543495	0.00384309	0.00384309
RPS18	Control 11	23.0327	0.0293682	0.0207665		0.0745225	0.00151702	0.00151702	0.00107269	0.00107269
RPS18	Control 26	28.2342	0.163718	0.115766		0.00202523	0.000229823	0.000229823	0.00016251	0.00016251
RQ1	Sample 21	17.8817	0.109321	0.0773014		1	0.0757753	0.0757753	0.0535813	0.0535813	1.34834	0.155808	0.155808	0.110173	0.110173	1.34834	0.155808	0.155808	0.110173	0.110173
RQ1	Control 28	18.2879	0.0787395	0.0556772		0.754604	0.0411848	0.0411848	0.029122	0.029122	1.38486	0.0839691	0.0839691	0.0593751	0.0593751	1.38486	0.0839691	0.0839691	0.0593751	0.0593751
RQ1	K35SS	18.408	0.085347	0.0603494		0.694336	0.0410756	0.0410756	0.0290448	0.0290448	1.25892	0.141829	0.141829	0.100289	0.100289	1.25892	0.141829	0.141829	0.100289	0.100289
RQ1	Sample 23	18.6602	0.177552	0.125548		0.582969	0.0717457	0.0717457	0.0507319	0.0507319	1.06514	0.350802	0.350802	0.248054	0.248054	1.06514	0.350802	0.350802	0.248054	0.248054
RQ1	Sample 22	18.696	0.0137214	0.00970252		0.568681	0.00540871	0.00540871	0.00382454	0.00382454	0.674868	0.0391116	0.0391116	0.027656	0.027656	0.674868	0.0391116	0.0391116	0.027656	0.027656
RQ1	Sample 20	19.4768	0.217756	0.153977		0.331008	0.0499614	0.0499614	0.035328	0.035328	0.370905	0.0640541	0.0640541	0.0452931	0.0452931	0.370905	0.0640541	0.0640541	0.0452931	0.0452931
RQ1	Sample 15	19.9398	0.199766	0.141256		0.240142	0.0332517	0.0332517	0.0235125	0.0235125	0.587173	0.0849105	0.0849105	0.0600408	0.0600408	0.587173	0.0849105	0.0849105	0.0600408	0.0600408
RQ1	Sample 5	20.0036	0.15848	0.112062		0.229753	0.0252383	0.0252383	0.0178462	0.0178462	0.462921	0.0572859	0.0572859	0.0405073	0.0405073	0.462921	0.0572859	0.0572859	0.0405073	0.0405073
RQ1	Sample 16	20.1359	0.148916	0.105299		0.209612	0.0216363	0.0216363	0.0152992	0.0152992	0.423726	0.0828226	0.0828226	0.0585644	0.0585644	0.423726	0.0828226	0.0828226	0.0585644	0.0585644
RQ1	Sample 7	20.1608	0.00132153	0.000934463		0.206039	0.000188735	0.000188735	0.000133456	0.000133456	0.292691	0.0413563	0.0413563	0.0292433	0.0292433	0.292691	0.0413563	0.0413563	0.0292433	0.0292433
RQ1	Sample 25	20.1742	0.123435	0.0872816		0.204133	0.0174653	0.0174653	0.0123498	0.0123498	0.508834	0.0600242	0.0600242	0.0424435	0.0424435	0.508834	0.0600242	0.0600242	0.0424435	0.0424435
RQ1	Sample 30	20.2398	0.109003	0.0770767		0.195053	0.0147372	0.0147372	0.0104208	0.0104208	0.469329	0.0568926	0.0568926	0.0402291	0.0402291	0.469329	0.0568926	0.0568926	0.0402291	0.0402291
RQ1	Sample 43	20.7789	0.0281428	0.0199		0.134233	0.0026185	0.0026185	0.00185156	0.00185156	0.817736	0.0836737	0.0836737	0.0591662	0.0591662	0.817736	0.0836737	0.0836737	0.0591662	0.0591662
RQ1	Sample 6	20.7803	0.218145	0.154252		0.134105	0.0202776	0.0202776	0.0143384	0.0143384	0.367652	0.13185	0.13185	0.0932322	0.0932322	0.367652	0.13185	0.13185	0.0932322	0.0932322
RQ1	Sample 19	20.7831	0.442888	0.313169		0.133848	0.0410896	0.0410896	0.0290547	0.0290547	0.371542	0.115825	0.115825	0.0819007	0.0819007	0.371542	0.115825	0.115825	0.0819007	0.0819007
RQ1	Sample 29	20.7839	0.0959491	0.0678463		0.133767	0.00889641	0.00889641	0.00629071	0.00629071	0.377364	0.0488241	0.0488241	0.0345239	0.0345239	0.377364	0.0488241	0.0488241	0.0345239	0.0345239
RQ1	Sample 41	20.8523	0.203407	0.14383		0.127574	0.0179868	0.0179868	0.0127186	0.0127186	0.430939	0.0620439	0.0620439	0.0438717	0.0438717	0.430939	0.0620439	0.0620439	0.0438717	0.0438717
RQ1	Control 27	20.8639	0.276342	0.195403		0.126558	0.0242416	0.0242416	0.0171414	0.0171414	0.441837	0.0875671	0.0875671	0.0619193	0.0619193	0.441837	0.0875671	0.0875671	0.0619193	0.0619193
RQ1	Sample 35	20.8787	0.115669	0.0817901		0.125267	0.0100433	0.0100433	0.0071017	0.0071017	0.823777	0.155788	0.155788	0.110159	0.110159	0.823777	0.155788	0.155788	0.110159	0.110159
RQ1	Control 20	20.9919	0.49319	0.348738		0.115814	0.0395913	0.0395913	0.0279953	0.0279953	0.504779	0.174139	0.174139	0.123135	0.123135	0.504779	0.174139	0.174139	0.123135	0.123135
RQ1	Sample 17	21.1893	0.135192	0.095595		0.101003	0.00946475	0.00946475	0.00669259	0.00669259	1.91781	0.257125	0.257125	0.181815	0.181815	1.91781	0.257125	0.257125	0.181815	0.181815
RQ1	Sample 24	21.2138	0.212164	0.150022		0.0993008	0.0146032	0.0146032	0.010326	0.010326	0.265705	0.0391349	0.0391349	0.0276725	0.0276725	0.265705	0.0391349	0.0391349	0.0276725	0.0276725
RQ1	Control 19	21.4555	0.232147	0.164153		0.0839831	0.0135139	0.0135139	0.00955577	0.00955577	0.694824	0.1148	0.1148	0.0811755	0.0811755	0.694824	0.1148	0.1148	0.0811755	0.0811755
RQ1	Sample 36	21.4928	0.213388	0.150888		0.0818369	0.0121045	0.0121045	0.00855914	0.00855914	0.45722	0.0805577	0.0805577	0.0569629	0.0569629	0.45722	0.0805577	0.0805577	0.0569629	0.0569629
RQ1	Control 14	21.5424	0.18351	0.129761		0.0790746	0.0100582	0.0100582	0.00711225	0.00711225	0.3183	0.057298	0.057298	0.0405158	0.0405158	0.3183	0.057298	0.057298	0.0405158	0.0405158
RQ1	Sample 42	21.7157	0.0831344	0.0587849		0.0701219	0.00404073	0.00404073	0.00285723	0.00285723	0.320255	0.0247773	0.0247773	0.0175202	0.0175202	0.320255	0.0247773	0.0247773	0.0175202	0.0175202
RQ1	K33IS	21.8793	0.228052	0.161257		0.062604	0.00989606	0.00989606	0.00699757	0.00699757	0.38922	0.0728854	0.0728854	0.0515378	0.0515378	0.38922	0.0728854	0.0728854	0.0515378	0.0515378
RQ1	Sample 38	21.9108	0.233782	0.165309		0.061254	0.00992594	0.00992594	0.0070187	0.0070187	0.370414	0.072354	0.072354	0.051162	0.051162	0.370414	0.072354	0.072354	0.051162	0.051162
RQ1	Control 31	22.1067	0.266409	0.188379		0.0534773	0.00987514	0.00987514	0.00698278	0.00698278	0.456279	0.0875628	0.0875628	0.0619163	0.0619163	0.456279	0.0875628	0.0875628	0.0619163	0.0619163
RQ1	K34IS	22.4929	0.104036	0.0735646		0.0409177	0.00295067	0.00295067	0.00208644	0.00208644	0.334256	0.029067	0.029067	0.0205535	0.0205535	0.334256	0.029067	0.029067	0.0205535	0.0205535
RQ1	Sample 37	22.7849	0.255237	0.18048		0.0334206	0.00591266	0.00591266	0.00418088	0.00418088	0.264271	0.0500821	0.0500821	0.0354134	0.0354134	0.264271	0.0500821	0.0500821	0.0354134	0.0354134
RQ1	Sample 40	23.0372	0.0899213	0.0635839		0.028057	0.00174876	0.00174876	0.00123656	0.00123656	0.254483	0.0274797	0.0274797	0.0194311	0.0194311	0.254483	0.0274797	0.0274797	0.0194311	0.0194311
RQ1	Sample 3	23.0432	0.185608	0.131245		0.0279416	0.00359479	0.00359479	0.0025419	0.0025419	0.351728	0.0509513	0.0509513	0.036028	0.036028	0.351728	0.0509513	0.0509513	0.036028	0.036028
RQ1	Sample 44	23.0526	0.0656575	0.0464269		0.02776	0.00126336	0.00126336	0.000893334	0.000893334	0.404668	0.0276924	0.0276924	0.0195815	0.0195815	0.404668	0.0276924	0.0276924	0.0195815	0.0195815
RQ1	Sample 34	23.1657	0.166628	0.117824		0.0256662	0.00296439	0.00296439	0.00209614	0.00209614	0.339843	0.0486721	0.0486721	0.0344163	0.0344163	0.339843	0.0486721	0.0486721	0.0344163	0.0344163
RQ1	Control 11	23.2043	0.20222	0.142991		0.0249885	0.0035026	0.0035026	0.00247671	0.00247671	0.384031	0.0545908	0.0545908	0.0386015	0.0386015	0.384031	0.0545908	0.0545908	0.0386015	0.0386015
RQ1	Sample 31	23.33	0.132134	0.0934328		0.0229047	0.0020978	0.0020978	0.00148337	0.00148337	0.212063	0.0239019	0.0239019	0.0169012	0.0169012	0.212063	0.0239019	0.0239019	0.0169012	0.0169012
RQ1	Control 34	23.3422	0.207729	0.146887		0.0227112	0.00327012	0.00327012	0.00231233	0.00231233	0.274122	0.050111	0.050111	0.0354338	0.0354338	0.274122	0.050111	0.050111	0.0354338	0.0354338
RQ1	Sample 39	23.6391	0.367463	0.259835		0.0184871	0.00470878	0.00470878	0.00332961	0.00332961	0.352888	0.108407	0.108407	0.0766553	0.0766553	0.352888	0.108407	0.108407	0.0766553	0.0766553
RQ1	K34SS	23.8477	0.255645	0.180768		0.0159979	0.00283483	0.00283483	0.00200452	0.00200452	0.342047	0.328405	0.328405	0.232218	0.232218	0.342047	0.328405	0.328405	0.232218	0.232218
RQ1	Control 26	28.4088	0.24209	0.171184		0.00067768	0.000113717	0.000113717	8.04103e-05	8.04103e-05	0.426232	0.0757178	0.0757178	0.0535406	0.0535406	0.426232	0.0757178	0.0757178	0.0535406	0.0535406
RQ2	Sample 21	17.2644	0.142875	0.101028		1	0.0990335	0.0990335	0.0700273	0.0700273	1.34834	0.177954	0.177954	0.125833	0.125833	1.34834	0.177954	0.177954	0.125833	0.125833
RQ2	K35SS	17.5116	0.193938	0.137135		0.842558	0.113263	0.113263	0.0800892	0.0800892	1.52766	0.252242	0.252242	0.178362	0.178362	1.52766	0.252242	0.252242	0.178362	0.178362
RQ2	Sample 23	18.441	0.241885	0.171038		0.442405	0.0741744	0.0741744	0.0524492	0.0524492	0.808313	0.281677	0.281677	0.199176	0.199176	0.808313	0.281677	0.281677	0.199176	0.199176
RQ2	Sample 5	19.0471	0.14039	0.099271		0.290651	0.0282836	0.0282836	0.0199995	0.0199995	0.585623	0.0660386	0.0660386	0.0466963	0.0466963	0.585623	0.0660386	0.0660386	0.0466963	0.0466963
RQ2	Sample 22	19.0968	0.100088	0.070773		0.280795	0.0194804	0.0194804	0.0137747	0.0137747	0.333226	0.0299556	0.0299556	0.0211818	0.0211818	0.333226	0.0299556	0.0299556	0.0211818	0.0211818
RQ2	Sample 20	19.1343	0.128436	0.0908177		0.273594	0.0243566	0.0243566	0.0172227	0.0172227	0.306571	0.0375064	0.0375064	0.026521	0.026521	0.306571	0.0375064	0.0375064	0.026521	0.026521
RQ2	Sample 16	19.1868	0.101365	0.0716759		0.263826	0.0185366	0.0185366	0.0131074	0.0131074	0.533318	0.096127	0.096127	0.0679721	0.0679721	0.533318	0.096127	0.096127	0.0679721	0.0679721
RQ2	Sample 7	19.2345	0.0384227	0.027169		0.255231	0.00679746	0.00679746	0.00480653	0.00480653	0.362572	0.0521313	0.0521313	0.0368624	0.0368624	0.362572	0.0521313	0.0521313	0.0368624	0.0368624
RQ2	Control 28	19.2766	0.29219	0.20661		0.247896	0.0502066	0.0502066	0.0355014	0.0355014	0.454942	0.09292	0.09292	0.0657043	0.0657043	0.454942	0.09292	0.09292	0.0657043	0.0657043
RQ2	Sample 15	19.6105	0.119898	0.0847804		0.196676	0.0163451	0.0163451	0.0115577	0.0115577	0.480895	0.044714	0.044714	0.0316176	0.0316176	0.480895	0.044714	0.044714	0.0316176	0.0316176
RQ2	Sample 30	19.6747	0.404167	0.285789		0.188114	0.0526995	0.0526995	0.0372642	0.0372642	0.452633	0.133866	0.133866	0.0946579	0.0946579	0.452633	0.133866	0.133866	0.0946579	0.0946579
RQ2	Sample 25	19.6901	0.222226	0.157138		0.186126	0.0286701	0.0286701	0.0202728	0.0202728	0.463949	0.0807888	0.0807888	0.0571263	0.0571263	0.463949	0.0807888	0.0807888	0.0571263	0.0571263
RQ2	Sample 19	19.7315	0.25899	0.183133		0.180861	0.0324678	0.0324678	0.0229582	0.0229582	0.502041	0.0941498	0.0941498	0.066574	0.066574	0.502041	0.0941498	0.0941498	0.066574	0.066574
RQ2	Sample 41	19.9106	0.108295	0.0765758		0.159737	0.0119905	0.0119905	0.00847859	0.00847859	0.539585	0.0434513	0.0434513	0.0307247	0.0307247	0.539585	0.0434513	0.0434513	0.0307247	0.0307247
RQ2	Sample 35	20.0154	0.0971495	0.0686951		0.148548	0.0100031	0.0100031	0.00707324	0.00707324	0.976879	0.179785	0.179785	0.127127	0.127127	0.976879	0.179785	0.179785	0.127127	0.127127
RQ2	Sample 17	20.2532	0.182506	0.129051		0.125978	0.0159367	0.0159367	0.0112689	0.0112689	2.39203	0.379703	0.379703	0.268491	0.268491	2.39203	0.379703	0.379703	0.268491	0.268491
RQ2	Sample 43	20.2934	0.0136773	0.00967128		0.122511	0.00116144	0.00116144	0.000821266	0.000821266	0.746325	0.0752992	0.0752992	0.0532446	0.0532446	0.746325	0.0752992	0.0752992	0.0532446	0.0532446
RQ2	Control 20	20.3287	0.159225	0.112589		0.119556	0.013195	0.013195	0.00933027	0.00933027	0.52109	0.0623774	0.0623774	0.0441075	0.0441075	0.52109	0.0623774	0.0623774	0.0441075	0.0441075
RQ2	Sample 6	20.487	0.355615	0.251458		0.107127	0.026406	0.026406	0.0186719	0.0186719	0.29369	0.119842	0.119842	0.084741	0.084741	0.29369	0.119842	0.119842	0.084741	0.084741
RQ2	K33IS	20.5779	0.0802649	0.0567559		0.100589	0.00559632	0.00559632	0.00395719	0.00395719	0.62538	0.0717807	0.0717807	0.0507566	0.0507566	0.62538	0.0717807	0.0717807	0.0507566	0.0507566
RQ2	Control 27	20.6154	0.224084	0.158451		0.0980061	0.0152226	0.0152226	0.010764	0.010764	0.342157	0.055924	0.055924	0.0395443	0.0395443	0.342157	0.055924	0.055924	0.0395443	0.0395443
RQ2	Sample 42	20.6381	0.263829	0.186555		0.0964749	0.0176426	0.0176426	0.0124752	0.0124752	0.440612	0.0837248	0.0837248	0.0592024	0.0592024	0.440612	0.0837248	0.0837248	0.0592024	0.0592024
RQ2	Sample 36	20.6864	0.117555	0.0831238		0.0932971	0.00760211	0.00760211	0.0053755	0.0053755	0.521248	0.0655307	0.0655307	0.0463372	0.0463372	0.521248	0.0655307	0.0655307	0.0463372	0.0463372
RQ2	Sample 24	20.8296	0.0462683	0.0327167		0.0844852	0.00270951	0.00270951	0.00191591	0.00191591	0.226062	0.00748119	0.00748119	0.00529	0.00529	0.226062	0.00748119	0.00748119	0.00529	0.00529
RQ2	Control 19	20.8737	0.210473	0.148827		0.0819419	0.0119544	0.0119544	0.00845304	0.00845304	0.677936	0.102116	0.102116	0.0722072	0.0722072	0.677936	0.102116	0.102116	0.0722072	0.0722072
RQ2	Sample 29	21.0868	0.0501079	0.0354316		0.070687	0.00245511	0.00245511	0.00173603	0.00173603	0.199412	0.0231892	0.0231892	0.0163973	0.0163973	0.199412	0.0231892	0.0231892	0.0163973	0.0163973
RQ2	Control 14	21.2601	0.415464	0.293778		0.0626873	0.0180526	0.0180526	0.0127651	0.0127651	0.252336	0.0794582	0.0794582	0.0561854	0.0561854	0.252336	0.0794582	0.0794582	0.0561854	0.0561854
RQ2	Sample 38	21.3752	0.153665	0.108658		0.0578815	0.00616512	0.00616512	0.0043594	0.0043594	0.350021	0.0533606	0.0533606	0.0377317	0.0377317	0.350021	0.0533606	0.0533606	0.0377317	0.0377317
RQ2	Sample 37	21.7499	0.175507	0.124102		0.0446395	0.00543051	0.00543051	0.00383995	0.00383995	0.352984	0.0491827	0.0491827	0.0347774	0.0347774	0.352984	0.0491827	0.0491827	0.0347774	0.0347774
RQ2	K34IS	21.9372	0.19628	0.138791		0.0392062	0.00533405	0.00533405	0.00377174	0.00377174	0.320274	0.0462703	0.0462703	0.032718	0.032718	0.320274	0.0462703	0.0462703	0.032718	0.032718
RQ2	Sample 40	22.0861	0.0481746	0.0340646		0.0353621	0.00118081	0.00118081	0.000834962	0.000834962	0.320742	0.0302423	0.0302423	0.0213846	0.0213846	0.320742	0.0302423	0.0302423	0.0213846	0.0213846
RQ2	Sample 34	22.1098	0.166521	0.117748		0.0347863	0.00401515	0.00401515	0.00283914	0.00283914	0.460601	0.0659393	0.0659393	0.0466262	0.0466262	0.460601	0.0659393	0.0659393	0.0466262	0.0466262
RQ2	Sample 44	22.1499	0.00389899	0.002757		0.0338312	9.14314e-05	9.14314e-05	6.46518e-05	6.46518e-05	0.493171	0.0252392	0.0252392	0.0178468	0.0178468	0.493171	0.0252392	0.0252392	0.0178468	0.0178468
RQ2	Control 34	22.4901	0.172119	0.121706		0.026725	0.00318839	0.00318839	0.00225453	0.00225453	0.322568	0.0529236	0.0529236	0.0374226	0.0374226	0.322568	0.0529236	0.0529236	0.0374226	0.0374226
RQ2	Control 31	22.8948	0.25662	0.181458		0.0201873	0.00359082	0.00359082	0.00253909	0.00253909	0.172242	0.0319314	0.0319314	0.0225789	0.0225789	0.172242	0.0319314	0.0319314	0.0225789	0.0225789
RQ2	Control 11	23.2263	0.195389	0.138161		0.0160431	0.00217277	0.00217277	0.00153638	0.00153638	0.246556	0.0338978	0.0338978	0.0239694	0.0239694	0.246556	0.0338978	0.0338978	0.0239694	0.0239694
RQ2	Sample 3	23.2311	0.227113	0.160593		0.01599	0.0025172	0.0025172	0.00177993	0.00177993	0.201282	0.0344037	0.0344037	0.0243271	0.0243271	0.201282	0.0344037	0.0344037	0.0243271	0.0243271
RQ2	Sample 31	23.2708	0.0607619	0.0429652		0.0155555	0.00065515	0.00065515	0.000463261	0.000463261	0.14402	0.0112384	0.0112384	0.00794677	0.00794677	0.14402	0.0112384	0.0112384	0.00794677	0.00794677
RQ2	Sample 39	23.4968	0.358949	0.253815		0.0133001	0.00330913	0.00330913	0.00233991	0.00233991	0.253877	0.0767531	0.0767531	0.0542726	0.0542726	0.253877	0.0767531	0.0767531	0.0542726	0.0542726
RQ2	K34SS	25.424	0.0578429	0.0409011		0.00349717	0.000140214	0.000140214	9.91464e-05	9.91464e-05	0.074772	0.0706203	0.0706203	0.0499361	0.0499361	0.074772	0.0706203	0.0706203	0.0499361	0.0499361
RQ2	Control 26	28.0603	0.128214	0.0906608		0.00056248	4.99882e-05	4.99882e-05	3.5347e-05	3.5347e-05	0.353776	0.0376028	0.0376028	0.0265892	0.0265892	0.353776	0.0376028	0.0376028	0.0265892	0.0265892
TGFB1	Sample 20	23.1998	0.038987	0.027568		1	0.0270237	0.0270237	0.0191087	0.0191087	1.12053	0.0987873	0.0987873	0.0698532	0.0698532	1.12053	0.0987873	0.0987873	0.0698532	0.0698532
TGFB1	Sample 21	23.5338	0.349417	0.247075		0.793306	0.192137	0.192137	0.135861	0.135861	1.06965	0.275361	0.275361	0.19471	0.19471	1.06965	0.275361	0.275361	0.19471	0.19471
TGFB1	Sample 22	23.5669	0.0047985	0.00339305		0.775307	0.00257872	0.00257872	0.00182343	0.00182343	0.920075	0.0526884	0.0526884	0.0372563	0.0372563	0.920075	0.0526884	0.0526884	0.0372563	0.0372563
TGFB1	Sample 5	23.6579	0.218676	0.154627		0.727942	0.110338	0.110338	0.0780205	0.0780205	1.4667	0.237505	0.237505	0.167942	0.167942	1.4667	0.237505	0.237505	0.167942	0.167942
TGFB1	Sample 23	23.8447	0.10429	0.0737445		0.639503	0.0462288	0.0462288	0.0326887	0.0326887	1.16843	0.366802	0.366802	0.259368	0.259368	1.16843	0.366802	0.366802	0.259368	0.259368
TGFB1	Control 28	23.8505	0.106749	0.0754832		0.636965	0.047131	0.047131	0.0333266	0.0333266	1.16896	0.0918412	0.0918412	0.0649415	0.0649415	1.16896	0.0918412	0.0918412	0.0649415	0.0649415
TGFB1	Sample 7	23.9838	0.0849219	0.0600488		0.580722	0.0341833	0.0341833	0.0241712	0.0241712	0.824953	0.126271	0.126271	0.0892873	0.0892873	0.824953	0.126271	0.126271	0.0892873	0.0892873
TGFB1	Sample 25	24.4023	0.102785	0.0726797		0.434509	0.0309566	0.0309566	0.0218896	0.0218896	1.08308	0.117009	0.117009	0.0827377	0.0827377	1.08308	0.117009	0.117009	0.0827377	0.0827377
TGFB1	Sample 30	24.7672	0.0130651	0.00923841		0.337399	0.00305549	0.00305549	0.00216056	0.00216056	0.811837	0.0773081	0.0773081	0.0546651	0.0546651	0.811837	0.0773081	0.0773081	0.0546651	0.0546651
TGFB1	Sample 16	24.8675	0.0376117	0.0265955		0.314746	0.00820558	0.00820558	0.00580222	0.00580222	0.636252	0.106903	0.106903	0.0755919	0.0755919	0.636252	0.106903	0.106903	0.0755919	0.0755919
TGFB1	K35SS	24.8936	0.0939749	0.0664503		0.309109	0.0201349	0.0201349	0.0142375	0.0142375	0.560453	0.0649632	0.0649632	0.0459359	0.0459359	0.560453	0.0649632	0.0649632	0.0459359	0.0459359
TGFB1	Sample 19	25.0382	0.0405178	0.0286504		0.279624	0.00785318	0.00785318	0.00555304	0.00555304	0.776192	0.0474118	0.0474118	0.0335252	0.0335252	0.776192	0.0474118	0.0474118	0.0335252	0.0335252
TGFB1	Sample 15	25.0764	0.0965511	0.068272		0.272324	0.0182251	0.0182251	0.0128871	0.0128871	0.665863	0.0525042	0.0525042	0.0371261	0.0371261	0.665863	0.0525042	0.0525042	0.0371261	0.0371261
TGFB1	Control 20	25.2837	0.0919381	0.0650101		0.23587	0.0150312	0.0150312	0.0106287	0.0106287	1.02805	0.0810121	0.0810121	0.0572842	0.0572842	1.02805	0.0810121	0.0810121	0.0572842	0.0572842
TGFB1	Sample 6	25.5849	0.0570438	0.0403361		0.191426	0.00756894	0.00756894	0.00535205	0.00535205	0.5248	0.171918	0.171918	0.121564	0.121564	0.5248	0.171918	0.171918	0.121564	0.121564
TGFB1	Control 14	25.5989	0.014988	0.0105981		0.189582	0.00196954	0.00196954	0.00139268	0.00139268	0.763126	0.0975274	0.0975274	0.0689623	0.0689623	0.763126	0.0975274	0.0975274	0.0689623	0.0689623
TGFB1	Sample 42	25.6405	0.0732269	0.0517793		0.184186	0.00934875	0.00934875	0.00661057	0.00661057	0.8412	0.0609011	0.0609011	0.0430636	0.0430636	0.8412	0.0609011	0.0609011	0.0430636	0.0430636
TGFB1	Control 27	25.6823	0.16702	0.118101		0.178927	0.0207142	0.0207142	0.0146472	0.0146472	0.624667	0.0789943	0.0789943	0.0558574	0.0558574	0.624667	0.0789943	0.0789943	0.0558574	0.0558574
TGFB1	Sample 38	26.1431	0.0357832	0.0253025		0.130011	0.00322466	0.00322466	0.00228018	0.00228018	0.786199	0.0879392	0.0879392	0.0621824	0.0621824	0.786199	0.0879392	0.0879392	0.0621824	0.0621824
TGFB1	Sample 29	26.1896	0.589265	0.416673		0.125886	0.051418	0.051418	0.036358	0.036358	0.355133	0.150312	0.150312	0.106287	0.106287	0.355133	0.150312	0.150312	0.106287	0.106287
TGFB1	Control 19	26.3054	0.148014	0.104662		0.116172	0.0119187	0.0119187	0.0084278	0.0084278	0.961131	0.104984	0.104984	0.0742352	0.0742352	0.961131	0.104984	0.104984	0.0742352	0.0742352
TGFB1	Sample 24	26.5021	0.149951	0.106032		0.101366	0.0105358	0.0105358	0.00744991	0.00744991	0.27123	0.028278	0.028278	0.0199955	0.0199955	0.27123	0.028278	0.028278	0.0199955	0.0199955
TGFB1	Sample 41	26.6228	0.296903	0.209942		0.0932337	0.0191872	0.0191872	0.0135674	0.0135674	0.314939	0.0654607	0.0654607	0.0462877	0.0462877	0.314939	0.0654607	0.0654607	0.0462877	0.0462877
TGFB1	Sample 36	26.6333	0.0158554	0.0112114		0.0925522	0.00101716	0.00101716	0.000719239	0.000719239	0.517086	0.0498299	0.0498299	0.0352351	0.0352351	0.517086	0.0498299	0.0498299	0.0352351	0.0352351
TGFB1	Sample 35	26.8124	0.0839763	0.0593802		0.0817486	0.00475841	0.00475841	0.00336471	0.00336471	0.537593	0.0972502	0.0972502	0.0687663	0.0687663	0.537593	0.0972502	0.0972502	0.0687663	0.0687663
TGFB1	Sample 31	26.8591	0.157886	0.111642		0.0791478	0.00866177	0.00866177	0.0061248	0.0061248	0.732788	0.0935334	0.0935334	0.0661381	0.0661381	0.732788	0.0935334	0.0935334	0.0661381	0.0661381
TGFB1	Sample 43	27.0046	0.0281924	0.019935		0.0715524	0.00139824	0.00139824	0.000988704	0.000988704	0.435891	0.0446048	0.0446048	0.0315404	0.0315404	0.435891	0.0446048	0.0446048	0.0315404	0.0315404
TGFB1	Control 31	27.0733	0.00879073	0.00621599		0.0682266	0.000415723	0.000415723	0.000293961	0.000293961	0.582124	0.0306137	0.0306137	0.0216472	0.0216472	0.582124	0.0306137	0.0306137	0.0216472	0.0216472
TGFB1	Sample 40	27.3555	0.0803265	0.0567994		0.0561032	0.00312372	0.00312372	0.0022088	0.0022088	0.508868	0.0530674	0.0530674	0.0375243	0.0375243	0.508868	0.0530674	0.0530674	0.0375243	0.0375243
TGFB1	Sample 17	27.3873	0.0942808	0.0666666		0.0548811	0.00358651	0.00358651	0.00253604	0.00253604	1.04206	0.120919	0.120919	0.0855029	0.0855029	1.04206	0.120919	0.120919	0.0855029	0.0855029
TGFB1	Sample 3	27.4738	0.0622074	0.0439873		0.0516893	0.00222878	0.00222878	0.00157599	0.00157599	0.650664	0.0516115	0.0516115	0.0364948	0.0364948	0.650664	0.0516115	0.0516115	0.0364948	0.0364948
TGFB1	Sample 39	27.9611	0.161798	0.114408		0.036872	0.00413518	0.00413518	0.00292401	0.00292401	0.703825	0.144368	0.144368	0.102083	0.102083	0.703825	0.144368	0.144368	0.102083	0.102083
TGFB1	Control 11	28.0555	0.14458	0.102234		0.0345353	0.00346096	0.00346096	0.00244727	0.00244727	0.53075	0.054652	0.054652	0.0386448	0.0386448	0.53075	0.054652	0.054652	0.0386448	0.0386448
TGFB1	K34IS	28.0612	0.180858	0.127886		0.0343992	0.00431231	0.00431231	0.00304926	0.00304926	0.281005	0.0377817	0.0377817	0.0267157	0.0267157	0.281005	0.0377817	0.0377817	0.0267157	0.0267157
TGFB1	Sample 44	28.2702	0.22037	0.155825		0.0297605	0.00454588	0.00454588	0.00321443	0.00321443	0.433831	0.0698778	0.0698778	0.0494111	0.0494111	0.433831	0.0698778	0.0698778	0.0494111	0.0494111
TGFB1	Sample 34	28.4586	0.0773885	0.0547219		0.026117	0.00140096	0.00140096	0.000990625	0.000990625	0.345812	0.0346665	0.0346665	0.0245129	0.0245129	0.345812	0.0346665	0.0346665	0.0245129	0.0245129
TGFB1	Control 34	28.5852	0.00185722	0.00131326		0.0239227	3.07964e-05	3.07964e-05	2.17764e-05	2.17764e-05	0.288745	0.0325234	0.0325234	0.0229975	0.0229975	0.288745	0.0325234	0.0325234	0.0229975	0.0229975
TGFB1	Sample 37	29.1713	0.0978417	0.0691845		0.0159366	0.0010808	0.0010808	0.000764243	0.000764243	0.126018	0.0120964	0.0120964	0.00855348	0.00855348	0.126018	0.0120964	0.0120964	0.00855348	0.00855348
TGFB1	K33IS	29.2938	0.463558	0.327785		0.014639	0.00470369	0.00470369	0.00332601	0.00332601	0.0910129	0.0306379	0.0306379	0.0216643	0.0216643	0.0910129	0.0306379	0.0306379	0.0216643	0.0216643
TGFB1	K34SS	30.0589	0.114774	0.0811575		0.00861403	0.000685291	0.000685291	0.000484574	0.000484574	0.184174	0.174408	0.174408	0.123325	0.123325	0.184174	0.174408	0.174408	0.123325	0.123325
TGFB1	Control 26	33.2604	0.236612	0.16731		0.000936371	0.000153572	0.000153572	0.000108592	0.000108592	0.588937	0.102512	0.102512	0.072487	0.072487	0.588937	0.102512	0.102512	0.072487	0.072487
TIMP1	Sample 5	20.03	0.0480143	0.0339512		1	0.033281	0.033281	0.0235332	0.0235332	2.01486	0.132957	0.132957	0.0940147	0.0940147	2.01486	0.132957	0.132957	0.0940147	0.0940147
TIMP1	Sample 22	20.527	0.122828	0.0868528		0.708591	0.0603282	0.0603282	0.0426584	0.0426584	0.840902	0.0862356	0.0862356	0.0609777	0.0609777	0.840902	0.0862356	0.0862356	0.0609777	0.0609777
TIMP1	Sample 21	21.0649	0.054556	0.0385769		0.488044	0.0184555	0.0184555	0.01305	0.01305	0.658051	0.0625705	0.0625705	0.044244	0.044244	0.658051	0.0625705	0.0625705	0.044244	0.044244
TIMP1	Control 28	21.3864	0.0589865	0.0417098		0.390568	0.0159689	0.0159689	0.0112917	0.0112917	0.716774	0.03489	0.03489	0.024671	0.024671	0.716774	0.03489	0.03489	0.024671	0.024671
TIMP1	Sample 20	21.6682	0.194373	0.137443		0.321265	0.0432838	0.0432838	0.0306063	0.0306063	0.359988	0.0571397	0.0571397	0.0404038	0.0404038	0.359988	0.0571397	0.0571397	0.0404038	0.0404038
TIMP1	Sample 25	21.7606	0.148598	0.105075		0.301324	0.0310366	0.0310366	0.0219462	0.0219462	0.751099	0.0985183	0.0985183	0.069663	0.069663	0.751099	0.0985183	0.0985183	0.069663	0.069663
TIMP1	Sample 15	21.962	0.0934528	0.0660811		0.262076	0.0169764	0.0169764	0.0120041	0.0120041	0.640804	0.0493656	0.0493656	0.0349068	0.0349068	0.640804	0.0493656	0.0493656	0.0349068	0.0349068
TIMP1	Sample 7	21.9832	0.154017	0.108907		0.25825	0.0275699	0.0275699	0.0194948	0.0194948	0.36686	0.0649673	0.0649673	0.0459388	0.0459388	0.36686	0.0649673	0.0649673	0.0459388	0.0459388
TIMP1	Sample 23	21.993	0.15013	0.106158		0.256502	0.0266922	0.0266922	0.0188742	0.0188742	0.468653	0.151247	0.151247	0.106948	0.106948	0.468653	0.151247	0.151247	0.106948	0.106948
TIMP1	Sample 16	22.3811	0.0040622	0.00287241		0.195995	0.000551863	0.000551863	0.000390226	0.000390226	0.396198	0.0657726	0.0657726	0.0465082	0.0465082	0.396198	0.0657726	0.0657726	0.0465082	0.0465082
TIMP1	Sample 42	22.5164	0.00059059	0.00041761		0.17845	7.30512e-05	7.30512e-05	5.1655e-05	5.1655e-05	0.815	0.0420759	0.0420759	0.0297522	0.0297522	0.815	0.0420759	0.0420759	0.0297522	0.0297522
TIMP1	Sample 41	22.6175	0.161518	0.11421		0.16638	0.0186271	0.0186271	0.0131714	0.0131714	0.562023	0.0650202	0.0650202	0.0459762	0.0459762	0.562023	0.0650202	0.0650202	0.0459762	0.0459762
TIMP1	Sample 19	22.6645	0.251717	0.177991		0.16104	0.0280977	0.0280977	0.019868	0.019868	0.44702	0.0816769	0.0816769	0.0577543	0.0577543	0.44702	0.0816769	0.0816769	0.0577543	0.0577543
TIMP1	Sample 30	23.0904	0.123888	0.0876021		0.119877	0.0102941	0.0102941	0.00727904	0.00727904	0.288443	0.0368938	0.0368938	0.0260879	0.0260879	0.288443	0.0368938	0.0368938	0.0260879	0.0260879
TIMP1	Control 20	23.1426	0.029487	0.0208505		0.115616	0.00236305	0.00236305	0.00167093	0.00167093	0.503916	0.0255281	0.0255281	0.0180511	0.0180511	0.503916	0.0255281	0.0255281	0.0180511	0.0180511
TIMP1	Control 27	23.2363	0.118002	0.08344		0.108348	0.00886205	0.00886205	0.00626642	0.00626642	0.378261	0.0364375	0.0364375	0.0257652	0.0257652	0.378261	0.0364375	0.0364375	0.0257652	0.0257652
TIMP1	Sample 29	23.2607	0.0927157	0.0655599		0.10653	0.00684621	0.00684621	0.004841	0.004841	0.300527	0.0385409	0.0385409	0.0272525	0.0272525	0.300527	0.0385409	0.0385409	0.0272525	0.0272525
TIMP1	Sample 6	23.3998	0.17365	0.122789		0.0967384	0.011644	0.011644	0.00823352	0.00823352	0.265211	0.0919629	0.0919629	0.0650276	0.0650276	0.265211	0.0919629	0.0919629	0.0650276	0.0650276
TIMP1	Control 14	23.4525	0.158544	0.112107		0.0932644	0.0102492	0.0102492	0.00724728	0.00724728	0.375418	0.0631569	0.0631569	0.0446586	0.0446586	0.375418	0.0631569	0.0631569	0.0446586	0.0446586
TIMP1	K35SS	23.4873	0.140734	0.0995142		0.0910455	0.00888146	0.00888146	0.00628014	0.00628014	0.165077	0.022579	0.022579	0.0159658	0.0159658	0.165077	0.022579	0.022579	0.0159658	0.0159658
TIMP1	Sample 40	23.6974	0.240083	0.169765		0.0787073	0.0130979	0.0130979	0.00926163	0.00926163	0.713892	0.134448	0.134448	0.0950692	0.0950692	0.713892	0.134448	0.134448	0.0950692	0.0950692
TIMP1	Sample 3	23.9877	0.160496	0.113488		0.0643597	0.00715984	0.00715984	0.00506277	0.00506277	0.810158	0.105035	0.105035	0.0742713	0.0742713	0.810158	0.105035	0.105035	0.0742713	0.0742713
TIMP1	Control 19	24.1885	0.104134	0.0736335		0.0559962	0.0040418	0.0040418	0.00285798	0.00285798	0.463277	0.0376803	0.0376803	0.026644	0.026644	0.463277	0.0376803	0.0376803	0.026644	0.026644
TIMP1	Control 31	24.5648	0.149173	0.105482		0.0431414	0.00446079	0.00446079	0.00315425	0.00315425	0.368091	0.0426414	0.0426414	0.030152	0.030152	0.368091	0.0426414	0.0426414	0.030152	0.030152
TIMP1	Sample 35	24.6689	0.170715	0.120714		0.040138	0.00474956	0.00474956	0.00335844	0.00335844	0.263955	0.0549498	0.0549498	0.0388554	0.0388554	0.263955	0.0549498	0.0549498	0.0388554	0.0388554
TIMP1	Sample 44	24.6815	0.184683	0.13059		0.0397899	0.0050936	0.0050936	0.00360172	0.00360172	0.580033	0.0799499	0.0799499	0.0565331	0.0565331	0.580033	0.0799499	0.0799499	0.0565331	0.0565331
TIMP1	Control 11	24.7443	0.00693753	0.00490557		0.0380938	0.000183183	0.000183183	0.00012953	0.00012953	0.585438	0.0141371	0.0141371	0.00999642	0.00999642	0.585438	0.0141371	0.0141371	0.00999642	0.00999642
TIMP1	Sample 31	25.0035	0.0867104	0.0613135		0.0318301	0.00191308	0.00191308	0.00135276	0.00135276	0.294698	0.0262394	0.0262394	0.018554	0.018554	0.294698	0.0262394	0.0262394	0.018554	0.018554
TIMP1	Sample 24	25.0584	0.116631	0.0824706		0.0306405	0.00247706	0.00247706	0.00175154	0.00175154	0.0819867	0.00666171	0.00666171	0.00471054	0.00471054	0.0819867	0.00666171	0.00666171	0.00471054	0.00471054
TIMP1	K34IS	25.0821	0.00666577	0.00471341		0.030142	0.000139267	0.000139267	9.84766e-05	9.84766e-05	0.246229	0.0120206	0.0120206	0.00849987	0.00849987	0.246229	0.0120206	0.0120206	0.00849987	0.00849987
TIMP1	Sample 43	25.195	0.00935061	0.00661188		0.0278737	0.000180659	0.000180659	0.000127745	0.000127745	0.169805	0.0170918	0.0170918	0.0120857	0.0120857	0.169805	0.0170918	0.0170918	0.0120857	0.0120857
TIMP1	Sample 38	25.4103	0.0379252	0.0268172		0.0240093	0.000631151	0.000631151	0.000446291	0.000446291	0.145189	0.016289	0.016289	0.0115181	0.0115181	0.145189	0.016289	0.016289	0.0115181	0.0115181
TIMP1	Sample 36	25.4202	0.0623756	0.0441062		0.0238454	0.00103097	0.00103097	0.000729004	0.000729004	0.133224	0.0139949	0.0139949	0.00989587	0.00989587	0.133224	0.0139949	0.0139949	0.00989587	0.00989587
TIMP1	Sample 17	25.8383	0.131802	0.0931977		0.0178459	0.00163036	0.00163036	0.00115284	0.00115284	0.338852	0.0448776	0.0448776	0.0317333	0.0317333	0.338852	0.0448776	0.0448776	0.0317333	0.0317333
TIMP1	Sample 39	27.2116	0.157028	0.111036		0.00688832	0.000749749	0.000749749	0.000530153	0.000530153	0.131486	0.0267352	0.0267352	0.0189046	0.0189046	0.131486	0.0267352	0.0267352	0.0189046	0.0189046
TIMP1	K33IS	27.3839	0.0837014	0.0591858		0.00611308	0.000354665	0.000354665	0.000250786	0.000250786	0.038006	0.0044069	0.0044069	0.00311615	0.00311615	0.038006	0.0044069	0.0044069	0.00311615	0.00311615
TIMP1	Sample 34	27.5487	0.639946	0.45251		0.00545309	0.00241886	0.00241886	0.00171039	0.00171039	0.0722037	0.0326064	0.0326064	0.0230562	0.0230562	0.0722037	0.0326064	0.0326064	0.0230562	0.0230562
TIMP1	Control 34	27.659	0.00407926	0.00288448		0.0050518	1.42841e-05	1.42841e-05	1.01004e-05	1.01004e-05	0.0609747	0.00686974	0.00686974	0.00485764	0.00485764	0.0609747	0.00686974	0.00686974	0.00485764	0.00485764
TIMP1	Sample 37	28.501	0.165268	0.116862		0.00281826	0.000322847	0.000322847	0.000228287	0.000228287	0.0222852	0.002968	0.002968	0.00209869	0.00209869	0.0222852	0.002968	0.002968	0.00209869	0.00209869
TIMP1	K34SS	28.61	0.104306	0.0737558		0.00261322	0.000188935	0.000188935	0.000133597	0.000133597	0.0558725	0.0528772	0.0528772	0.0373898	0.0373898	0.0558725	0.0528772	0.0528772	0.0373898	0.0373898
TIMP1	Control 26	30.9575	0.379919	0.268643		0.000513449	0.000135212	0.000135212	9.5609e-05	9.5609e-05	0.322938	0.0871017	0.0871017	0.0615902	0.0615902	0.322938	0.0871017	0.0871017	0.0615902	0.0615902
TIMP3	Sample 25	20.3706	0.047581	0.0336449		1	0.0329806	0.0329806	0.0233208	0.0233208	2.49266	0.218489	0.218489	0.154495	0.154495	2.49266	0.218489	0.218489	0.154495	0.154495
TIMP3	Sample 5	20.4706	0.0136074	0.00962185		0.932986	0.00879983	0.00879983	0.00622242	0.00622242	1.87984	0.108572	0.108572	0.0767721	0.0767721	1.87984	0.108572	0.108572	0.0767721	0.0767721
TIMP3	Sample 22	20.5691	0.0409182	0.0289335		0.871424	0.0247156	0.0247156	0.0174766	0.0174766	1.03414	0.0659962	0.0659962	0.0466663	0.0466663	1.03414	0.0659962	0.0659962	0.0466663	0.0466663
TIMP3	Sample 20	21.3179	0.170167	0.120326		0.518601	0.0611693	0.0611693	0.0432532	0.0432532	0.58111	0.0841194	0.0841194	0.0594814	0.0594814	0.58111	0.0841194	0.0841194	0.0594814	0.0594814
TIMP3	Sample 42	21.5369	0.008518	0.00602313		0.445558	0.00263067	0.00263067	0.00186017	0.00186017	2.03491	0.105738	0.105738	0.0747679	0.0747679	2.03491	0.105738	0.105738	0.0747679	0.0747679
TIMP3	Sample 21	21.5994	0.076786	0.0542959		0.426672	0.0227092	0.0227092	0.0160578	0.0160578	0.575301	0.058793	0.058793	0.0415729	0.0415729	0.575301	0.058793	0.058793	0.0415729	0.0415729
TIMP3	Sample 30	21.8923	0.0993521	0.0702525		0.348262	0.0239833	0.0239833	0.0169587	0.0169587	0.837977	0.0981845	0.0981845	0.0694269	0.0694269	0.837977	0.0981845	0.0981845	0.0694269	0.0694269
TIMP3	Control 28	22.0405	0.0299092	0.021149		0.314266	0.0065152	0.0065152	0.00460694	0.00460694	0.576745	0.019366	0.019366	0.0136938	0.0136938	0.576745	0.019366	0.019366	0.0136938	0.0136938
TIMP3	Sample 24	22.4033	0.0774141	0.05474		0.244391	0.0131139	0.0131139	0.00927289	0.00927289	0.65393	0.0354933	0.0354933	0.0250975	0.0250975	0.65393	0.0354933	0.0354933	0.0250975	0.0250975
TIMP3	Sample 15	22.5306	0.0360783	0.0255112		0.223746	0.00559534	0.00559534	0.0039565	0.0039565	0.547084	0.0266001	0.0266001	0.0188091	0.0188091	0.547084	0.0266001	0.0266001	0.0188091	0.0188091
TIMP3	Control 27	22.7072	0.1469	0.103874		0.197964	0.0201573	0.0201573	0.0142534	0.0142534	0.69113	0.0786708	0.0786708	0.0556287	0.0556287	0.69113	0.0786708	0.0786708	0.0556287	0.0556287
TIMP3	Sample 19	22.8101	0.0470935	0.0333002		0.184348	0.00601762	0.00601762	0.0042551	0.0042551	0.51172	0.0323959	0.0323959	0.0229073	0.0229073	0.51172	0.0323959	0.0323959	0.0229073	0.0229073
TIMP3	Sample 6	22.8271	0.044815	0.031689		0.182177	0.00565905	0.00565905	0.00400155	0.00400155	0.499444	0.163155	0.163155	0.115368	0.115368	0.499444	0.163155	0.163155	0.115368	0.115368
TIMP3	Control 20	22.9483	0.0107503	0.00760163		0.167498	0.00124812	0.00124812	0.000882554	0.000882554	0.730046	0.0342745	0.0342745	0.0242357	0.0242357	0.730046	0.0342745	0.0342745	0.0242357	0.0242357
TIMP3	Sample 43	23.0442	0.0232597	0.0164471		0.156733	0.00252691	0.00252691	0.0017868	0.0017868	0.954807	0.0971349	0.0971349	0.0686848	0.0686848	0.954807	0.0971349	0.0971349	0.0686848	0.0686848
TIMP3	Sample 41	23.0605	0.0252302	0.0178404		0.154971	0.00271017	0.00271017	0.00191638	0.00191638	0.523485	0.0177975	0.0177975	0.0125847	0.0125847	0.523485	0.0177975	0.0177975	0.0125847	0.0125847
TIMP3	Sample 16	23.2203	0.0783444	0.0553978		0.138719	0.00753305	0.00753305	0.00532667	0.00532667	0.280418	0.048973	0.048973	0.0346291	0.0346291	0.280418	0.048973	0.048973	0.0346291	0.0346291
TIMP3	Sample 35	23.309	0.106517	0.0753192		0.130445	0.00963108	0.00963108	0.0068102	0.0068102	0.857832	0.159998	0.159998	0.113136	0.113136	0.857832	0.159998	0.159998	0.113136	0.113136
TIMP3	Sample 7	23.3623	0.126858	0.0897023		0.125715	0.0110543	0.0110543	0.00781657	0.00781657	0.178586	0.0297204	0.0297204	0.0210155	0.0210155	0.178586	0.0297204	0.0297204	0.0210155	0.0210155
TIMP3	Sample 23	23.5221	0.210012	0.148501		0.112537	0.0163819	0.0163819	0.0115838	0.0115838	0.205616	0.0695804	0.0695804	0.0492008	0.0492008	0.205616	0.0695804	0.0695804	0.0492008	0.0492008
TIMP3	Sample 31	23.6589	0.0779752	0.0551368		0.102355	0.00553211	0.00553211	0.00391179	0.00391179	0.94765	0.0806151	0.0806151	0.0570035	0.0570035	0.94765	0.0806151	0.0806151	0.0570035	0.0570035
TIMP3	Sample 17	23.7177	0.039894	0.0282093		0.0982659	0.00271729	0.00271729	0.00192141	0.00192141	1.86584	0.1862	0.1862	0.131663	0.131663	1.86584	0.1862	0.1862	0.131663	0.131663
TIMP3	Control 19	24.0222	0.00456949	0.00323112		0.0795716	0.00025203	0.00025203	0.000178212	0.000178212	0.658326	0.024767	0.024767	0.0175129	0.0175129	0.658326	0.024767	0.024767	0.0175129	0.0175129
TIMP3	Sample 40	24.068	0.128378	0.0907769		0.0770838	0.00685929	0.00685929	0.00485025	0.00485025	0.699167	0.0875876	0.0875876	0.0619338	0.0619338	0.699167	0.0875876	0.0875876	0.0619338	0.0619338
TIMP3	Control 31	24.0811	0.0566042	0.0400252		0.076387	0.00299705	0.00299705	0.00211923	0.00211923	0.651749	0.0425785	0.0425785	0.0301075	0.0301075	0.651749	0.0425785	0.0425785	0.0301075	0.0301075
TIMP3	Sample 38	24.1398	0.00137462	0.000972003		0.0733422	6.98815e-05	6.98815e-05	4.94137e-05	4.94137e-05	0.443515	0.0483755	0.0483755	0.0342066	0.0342066	0.443515	0.0483755	0.0483755	0.0342066	0.0342066
TIMP3	Sample 36	24.2071	0.0287081	0.0202997		0.0700002	0.00139293	0.00139293	0.00098495	0.00098495	0.391089	0.0382423	0.0382423	0.0270414	0.0270414	0.391089	0.0382423	0.0382423	0.0270414	0.0270414
TIMP3	Sample 29	24.331	0.144596	0.102244		0.0642373	0.00643825	0.00643825	0.00455253	0.00455253	0.181217	0.027099	0.027099	0.0191619	0.0191619	0.181217	0.027099	0.027099	0.0191619	0.0191619
TIMP3	K33IS	24.5156	0.0721604	0.0510251		0.0565232	0.00282716	0.00282716	0.00199911	0.00199911	0.351414	0.0394161	0.0394161	0.0278714	0.0278714	0.351414	0.0394161	0.0394161	0.0278714	0.0278714
TIMP3	Sample 3	24.5211	0.0650795	0.0460181		0.0563071	0.00254	0.00254	0.00179605	0.00179605	0.708793	0.0570018	0.0570018	0.0403063	0.0403063	0.708793	0.0570018	0.0570018	0.0403063	0.0403063
TIMP3	Control 14	24.5338	0.146393	0.103515		0.055814	0.00566354	0.00566354	0.00400473	0.00400473	0.224669	0.0365882	0.0365882	0.0258717	0.0258717	0.224669	0.0365882	0.0365882	0.0258717	0.0258717
TIMP3	Sample 37	25.0309	0.0105317	0.00744702		0.0395458	0.000288685	0.000288685	0.000204131	0.000204131	0.312706	0.0213649	0.0213649	0.0151072	0.0151072	0.312706	0.0213649	0.0213649	0.0151072	0.0151072
TIMP3	Sample 34	25.3098	0.0376778	0.0266422		0.0325948	0.000851255	0.000851255	0.000601928	0.000601928	0.431584	0.0382483	0.0382483	0.0270457	0.0270457	0.431584	0.0382483	0.0382483	0.0270457	0.0270457
TIMP3	K35SS	25.3404	0.13952	0.0986558		0.0319102	0.00308597	0.00308597	0.00218211	0.00218211	0.057857	0.00787898	0.00787898	0.00557128	0.00557128	0.057857	0.00787898	0.00787898	0.00557128	0.00557128
TIMP3	Control 11	25.3411	0.0800253	0.0565865		0.0318943	0.00176916	0.00176916	0.00125098	0.00125098	0.490162	0.0295598	0.0295598	0.020902	0.020902	0.490162	0.0295598	0.0295598	0.020902	0.020902
TIMP3	Sample 44	25.5384	0.0938344	0.066351		0.0278186	0.00180935	0.00180935	0.0012794	0.0012794	0.405522	0.0335437	0.0335437	0.023719	0.023719	0.405522	0.0335437	0.0335437	0.023719	0.023719
TIMP3	Control 34	25.6244	0.0377529	0.0266953		0.0262074	0.000685805	0.000685805	0.000484937	0.000484937	0.316321	0.0365762	0.0365762	0.0258633	0.0258633	0.316321	0.0365762	0.0365762	0.0258633	0.0258633
TIMP3	K34IS	25.752	0.0661008	0.0467404		0.0239904	0.00109918	0.00109918	0.00077724	0.00077724	0.195977	0.0130897	0.0130897	0.00925583	0.00925583	0.195977	0.0130897	0.0130897	0.00925583	0.00925583
TIMP3	Sample 39	25.99	0.0335941	0.0237546		0.0203417	0.000473671	0.000473671	0.000334936	0.000334936	0.388289	0.0672968	0.0672968	0.047586	0.047586	0.388289	0.0672968	0.0672968	0.047586	0.047586
TIMP3	K34SS	27.7236	0.0916416	0.0648004		0.00611658	0.000388532	0.000388532	0.000274734	0.000274734	0.130777	0.123684	0.123684	0.0874575	0.0874575	0.130777	0.123684	0.123684	0.0874575	0.0874575
TIMP3	Control 26	31.0855	0.238003	0.168293		0.000594971	9.8153e-05	9.8153e-05	6.94047e-05	6.94047e-05	0.374211	0.0654762	0.0654762	0.0462987	0.0462987	0.374211	0.0654762	0.0654762	0.0462987	0.0462987
TNF	Sample 21	28.1552	0.135462	0.0957862		1	0.0938952	0.0938952	0.0663939	0.0663939	1.34834	0.172816	0.172816	0.1222	0.1222	1.34834	0.172816	0.172816	0.1222	0.1222
TNF	Control 28	28.168	0.539669	0.381604		0.991121	0.370749	0.370749	0.262159	0.262159	1.81891	0.682096	0.682096	0.482314	0.482314	1.81891	0.682096	0.682096	0.482314	0.482314
TNF	Sample 22	29.3042	0.315111	0.222817		0.450915	0.0984883	0.0984883	0.0696417	0.0696417	0.535112	0.120816	0.120816	0.0854295	0.0854295	0.535112	0.120816	0.120816	0.0854295	0.0854295
TNF	Sample 20	30.1305	0.145057	0.102571		0.254317	0.0255706	0.0255706	0.0180811	0.0180811	0.284971	0.037321	0.037321	0.0263899	0.0263899	0.284971	0.037321	0.037321	0.0263899	0.0263899
TNF	Sample 25	30.1407	0.112438	0.079506		0.252513	0.01968	0.01968	0.0139158	0.0139158	0.629429	0.0708475	0.0708475	0.0500967	0.0500967	0.629429	0.0708475	0.0708475	0.0500967	0.0500967
TNF	Sample 5	30.3522	0.315723	0.22325		0.218084	0.0477261	0.0477261	0.0337475	0.0337475	0.43941	0.0993678	0.0993678	0.0702637	0.0702637	0.43941	0.0993678	0.0993678	0.0702637	0.0702637
TNF	Sample 23	30.3865	0.0228507	0.0161579		0.212968	0.00337318	0.00337318	0.0023852	0.0023852	0.389112	0.11903	0.11903	0.0841666	0.0841666	0.389112	0.11903	0.11903	0.0841666	0.0841666
TNF	Sample 15	30.5917	0.181617	0.128422		0.184722	0.0232541	0.0232541	0.0164431	0.0164431	0.451664	0.0598967	0.0598967	0.0423533	0.0423533	0.451664	0.0598967	0.0598967	0.0423533	0.0423533
TNF	Sample 29	30.6693	0.254835	0.180196		0.175048	0.0309202	0.0309202	0.0218639	0.0218639	0.493821	0.103016	0.103016	0.072843	0.072843	0.493821	0.103016	0.103016	0.072843	0.072843
TNF	K35SS	30.9574	0.412335	0.291565		0.143366	0.0409752	0.0409752	0.0289738	0.0289738	0.25994	0.0783618	0.0783618	0.0554102	0.0554102	0.25994	0.0783618	0.0783618	0.0554102	0.0554102
TNF	Control 20	31.0709	0.224481	0.158732		0.132515	0.0206191	0.0206191	0.0145799	0.0145799	0.577573	0.0937723	0.0937723	0.066307	0.066307	0.577573	0.0937723	0.0937723	0.066307	0.066307
TNF	Sample 30	31.0833	0.0922036	0.0651978		0.131384	0.00839685	0.00839685	0.00593747	0.00593747	0.316132	0.0361423	0.0361423	0.0255565	0.0255565	0.316132	0.0361423	0.0361423	0.0255565	0.0255565
TNF	Sample 19	31.0941	0.350984	0.248183		0.130401	0.0317245	0.0317245	0.0224326	0.0224326	0.361973	0.0902245	0.0902245	0.0637984	0.0637984	0.361973	0.0902245	0.0902245	0.0637984	0.0637984
TNF	Sample 7	31.0957	0.819925	0.579774		0.130257	0.0740285	0.0740285	0.0523461	0.0523461	0.185038	0.108363	0.108363	0.0766245	0.0766245	0.185038	0.108363	0.108363	0.0766245	0.0766245
TNF	Sample 43	31.25	0.658022	0.465292		0.11705	0.0533871	0.0533871	0.0377504	0.0377504	0.713057	0.333023	0.333023	0.235483	0.235483	0.713057	0.333023	0.333023	0.235483	0.235483
TNF	Control 27	31.2529	0.0431402	0.0305047		0.116815	0.00349306	0.00349306	0.00246997	0.00246997	0.407822	0.0240696	0.0240696	0.0170198	0.0170198	0.407822	0.0240696	0.0240696	0.0170198	0.0170198
TNF	Sample 31	31.2786	0.0534676	0.0378073		0.114752	0.00425281	0.00425281	0.00300719	0.00300719	1.06243	0.0801336	0.0801336	0.056663	0.056663	1.06243	0.0801336	0.0801336	0.056663	0.056663
TNF	Sample 6	31.2873	0.398342	0.28167		0.114062	0.0314936	0.0314936	0.0222693	0.0222693	0.312703	0.133399	0.133399	0.0943273	0.0943273	0.312703	0.133399	0.133399	0.0943273	0.0943273
TNF	Sample 24	31.3285	0.419576	0.296685		0.110845	0.0322369	0.0322369	0.0227949	0.0227949	0.296595	0.086292	0.086292	0.0610177	0.0610177	0.296595	0.086292	0.086292	0.0610177	0.0610177
TNF	Sample 16	31.4474	0.284434	0.201125		0.10208	0.0201256	0.0201256	0.014231	0.014231	0.206353	0.0531819	0.0531819	0.0376053	0.0376053	0.206353	0.0531819	0.0531819	0.0376053	0.0376053
TNF	Sample 42	31.6915	0.113398	0.0801847		0.0861873	0.00677447	0.00677447	0.00479027	0.00479027	0.393627	0.0370164	0.0370164	0.0261746	0.0261746	0.393627	0.0370164	0.0370164	0.0261746	0.0261746
TNF	Control 19	31.8942	0.280163	0.198105		0.0748915	0.0145435	0.0145435	0.0102838	0.0102838	0.619606	0.122545	0.122545	0.0866526	0.0866526	0.619606	0.122545	0.122545	0.0866526	0.0866526
TNF	Sample 35	32.0321	0.578633	0.409155		0.0680642	0.027299	0.027299	0.0193033	0.0193033	0.447602	0.195208	0.195208	0.138033	0.138033	0.447602	0.195208	0.195208	0.138033	0.138033
TNF	Sample 44	32.3769	0.558445	0.39488		0.0535958	0.0207461	0.0207461	0.0146697	0.0146697	0.781287	0.305049	0.305049	0.215702	0.215702	0.781287	0.305049	0.305049	0.215702	0.215702
TNF	Control 31	32.4765	0.388084	0.274417		0.0500218	0.0134558	0.0134558	0.0095147	0.0095147	0.426796	0.116952	0.116952	0.0826978	0.0826978	0.426796	0.116952	0.116952	0.0826978	0.0826978
TNF	Sample 41	32.5275	0.221293	0.156478		0.0482843	0.00740626	0.00740626	0.00523702	0.00523702	0.163102	0.0254659	0.0254659	0.0180071	0.0180071	0.163102	0.0254659	0.0254659	0.0180071	0.0180071
TNF	Sample 36	32.7968	0.169729	0.120017		0.0400621	0.0047132	0.0047132	0.00333274	0.00333274	0.223826	0.0339498	0.0339498	0.0240061	0.0240061	0.223826	0.0339498	0.0339498	0.0240061	0.0240061
TNF	Sample 38	32.8233	0.186264	0.131708		0.0393314	0.00507801	0.00507801	0.00359069	0.00359069	0.237845	0.0401985	0.0401985	0.0284247	0.0284247	0.237845	0.0401985	0.0401985	0.0284247	0.0284247
TNF	Sample 40	33.045	0.21102	0.149214		0.0337299	0.00493361	0.00493361	0.00348859	0.00348859	0.305937	0.0522515	0.0522515	0.0369474	0.0369474	0.305937	0.0522515	0.0522515	0.0369474	0.0369474
TNF	Control 14	33.2719	0.0553338	0.0391269		0.0288216	0.00110544	0.00110544	0.000781663	0.000781663	0.116016	0.0154331	0.0154331	0.0109129	0.0109129	0.116016	0.0154331	0.0154331	0.0109129	0.0109129
TNF	K34IS	33.628	0.885664	0.626259		0.0225169	0.013823	0.013823	0.00977434	0.00977434	0.183939	0.113273	0.113273	0.080096	0.080096	0.183939	0.113273	0.113273	0.080096	0.080096
TNF	Sample 3	33.7736	1.03857	0.734378		0.0203551	0.0146532	0.0146532	0.0103614	0.0103614	0.25623	0.185242	0.185242	0.130986	0.130986	0.25623	0.185242	0.185242	0.130986	0.130986
TNF	K33IS	33.9551	1.09387	0.773484		0.017949	0.0136092	0.0136092	0.00962315	0.00962315	0.111592	0.0853492	0.0853492	0.060351	0.060351	0.111592	0.0853492	0.0853492	0.060351	0.060351
TNF	Sample 17	34.2117	0.165487	0.117017		0.0150248	0.00172344	0.00172344	0.00121866	0.00121866	0.285285	0.0426517	0.0426517	0.0301593	0.0301593	0.285285	0.0426517	0.0426517	0.0301593	0.0301593
TNF	Sample 34	34.3206	0	0		0.0139323	0	0	0	0	0.184476	0.0156228	0.0156228	0.0156228	0.0156228	0.184476	0.0156228	0.0156228	0.0156228	0.0156228
TNF	Sample 37	34.5003	0.559037	0.395299		0.0123001	0.00476623	0.00476623	0.00337023	0.00337023	0.0972623	0.0382634	0.0382634	0.0270563	0.0270563	0.0972623	0.0382634	0.0382634	0.0270563	0.0270563
TNF	Control 11	34.5651	0.28197	0.199383		0.01176	0.00229845	0.00229845	0.00162525	0.00162525	0.180731	0.0355813	0.0355813	0.0251598	0.0251598	0.180731	0.0355813	0.0355813	0.0251598	0.0251598
TNF	Control 26	34.9352	0	0		0.00909898	0	0	0	0	5.72287	0.333672	0.333672	0.333672	0.333672	5.72287	0.333672	0.333672	0.333672	0.333672
TNF	K34SS	35.2083	0	0		0.0075302	0	0	0	0	0.161001	0.151925	0.151925	0.151925	0.151925	0.161001	0.151925	0.151925	0.151925	0.151925
TNF	Control 34	35.6074	0.0368601	0.026064		0.00571012	0.00014589	0.00014589	0.00010316	0.00010316	0.0689205	0.00795973	0.00795973	0.00562838	0.00562838	0.0689205	0.00795973	0.00795973	0.00562838	0.00562838
TNF	Sample 39	35.8925	0	0		0.00468617	0	0	0	0	0.0894511	0.0153628	0.0153628	0.0153628	0.0153628	0.0894511	0.0153628	0.0153628	0.0153628	0.0153628
TRIM63	K34IS		0			0	0	0
TRIM63	K34SS		0			0	0	0
TRIM63	Sample 34		0			0	0	0
TRIM63	Sample 41		0			0	0	0
TRIM63	Sample 24	23.6433	0.230358	0.162887		1	0.159672	0.159672	0.112905	0.112905	2.67576	0.427801	0.427801	0.302501	0.302501	2.67576	0.427801	0.427801	0.302501	0.302501
TRIM63	Sample 17	24.4498	0.0337806	0.0238865		0.571788	0.0133884	0.0133884	0.00946702	0.00946702	10.8569	1.07162	1.07162	0.75775	0.75775	10.8569	1.07162	1.07162	0.75775	0.75775
TRIM63	K33IS	24.7583	0.0906762	0.0641178		0.461692	0.0290183	0.0290183	0.020519	0.020519	2.87042	0.339989	0.339989	0.240409	0.240409	2.87042	0.339989	0.339989	0.240409	0.240409
TRIM63	Sample 37	25.319	0.147777	0.104494		0.313022	0.0320634	0.0320634	0.0226722	0.0226722	2.4752	0.304227	0.304227	0.215121	0.215121	2.4752	0.304227	0.304227	0.215121	0.215121
TRIM63	Control 20	26.3881	0.0758159	0.0536099		0.149191	0.00784024	0.00784024	0.00554388	0.00554388	0.650257	0.0455657	0.0455657	0.0322198	0.0322198	0.650257	0.0455657	0.0455657	0.0322198	0.0322198
TRIM63	Control 34	26.7074	0.148886	0.105278		0.119568	0.0123393	0.0123393	0.00872524	0.00872524	1.44317	0.220459	0.220459	0.155888	0.155888	1.44317	0.220459	0.220459	0.155888	0.155888
TRIM63	Sample 20	26.8513	0.239316	0.169222		0.108223	0.0179521	0.0179521	0.0126941	0.0126941	0.121267	0.0225435	0.0225435	0.0159407	0.0159407	0.121267	0.0225435	0.0225435	0.0159407	0.0159407
TRIM63	Sample 23	27.8979	0.104025	0.0735571		0.0523895	0.00377754	0.00377754	0.00267113	0.00267113	0.0957204	0.0300452	0.0300452	0.0212451	0.0212451	0.0957204	0.0300452	0.0300452	0.0212451	0.0212451
TRIM63	Sample 44	28.0133	0.114349	0.0808567		0.0483636	0.00383332	0.00383332	0.00271057	0.00271057	0.705015	0.0664888	0.0664888	0.0470146	0.0470146	0.705015	0.0664888	0.0664888	0.0470146	0.0470146
TRIM63	Control 19	28.2326	0.288635	0.204095		0.0415424	0.00831124	0.00831124	0.00587693	0.00587693	0.343696	0.0699587	0.0699587	0.0494682	0.0494682	0.343696	0.0699587	0.0699587	0.0494682	0.0494682
TRIM63	Sample 22	29.236	0.0712215	0.0503612		0.0207225	0.00102301	0.00102301	0.000723375	0.000723375	0.0245919	0.00185752	0.00185752	0.00131346	0.00131346	0.0245919	0.00185752	0.00185752	0.00131346	0.00131346
TRIM63	Sample 38	30.4201	0.240027	0.169724		0.00911988	0.00151731	0.00151731	0.0010729	0.0010729	0.0551496	0.0109713	0.0109713	0.00775791	0.00775791	0.0551496	0.0109713	0.0109713	0.00775791	0.00775791
TRIM63	Sample 25	31.4393	0.00219201	0.00154999		0.00449964	6.83671e-06	6.83671e-06	4.83428e-06	4.83428e-06	0.0112161	0.000911034	0.000911034	0.000644198	0.000644198	0.0112161	0.000911034	0.000911034	0.000644198	0.000644198
TRIM63	Sample 39	31.451	0.189232	0.133807		0.00446343	0.000585447	0.000585447	0.000413974	0.000413974	0.0851993	0.0184118	0.0184118	0.0130191	0.0130191	0.0851993	0.0184118	0.0184118	0.0130191	0.0130191
TRIM63	Control 31	32.9261	0.0254334	0.0179842		0.00160554	2.83043e-05	2.83043e-05	2.00142e-05	2.00142e-05	0.0136988	0.000755219	0.000755219	0.000534021	0.000534021	0.0136988	0.000755219	0.000755219	0.000534021	0.000534021
TRIM63	Sample 6	33.0115	0.782013	0.552966		0.00151321	0.000820233	0.000820233	0.000579992	0.000579992	0.0041485	0.00262232	0.00262232	0.00185426	0.00185426	0.0041485	0.00262232	0.00262232	0.00185426	0.00185426
TRIM63	Sample 16	33.1086	0.642646	0.454419		0.00141477	0.000630207	0.000630207	0.000445624	0.000445624	0.00285993	0.00135952	0.00135952	0.000961325	0.000961325	0.00285993	0.00135952	0.00135952	0.000961325	0.000961325
TRIM63	Control 11	33.4979	0.00926889	0.00655409		0.00108013	6.93949e-06	6.93949e-06	4.90696e-06	4.90696e-06	0.0165997	0.000407039	0.000407039	0.00028782	0.00028782	0.0165997	0.000407039	0.000407039	0.00028782	0.00028782
TRIM63	Control 14	33.5427	1.414	0.99985		0.00104709	0.00102627	0.00102627	0.00072568	0.00072568	0.00421487	0.00416578	0.00416578	0.00294565	0.00294565	0.00421487	0.00416578	0.00416578	0.00294565	0.00294565
TRIM63	K35SS	33.6691	0.0374821	0.0265038		0.000959283	2.49227e-05	2.49227e-05	1.7623e-05	1.7623e-05	0.0017393	0.000172774	0.000172774	0.00012217	0.00012217	0.0017393	0.000172774	0.000172774	0.00012217	0.00012217
TRIM63	Control 28	33.8079	0.386228	0.273105		0.000871301	0.000233258	0.000233258	0.000164939	0.000164939	0.00159902	0.000430157	0.000430157	0.000304167	0.000304167	0.00159902	0.000430157	0.000430157	0.000304167	0.000304167
TRIM63	Sample 21	34.0667	0.419346	0.296522		0.000728216	0.00021167	0.00021167	0.000149673	0.000149673	0.000981886	0.000297981	0.000297981	0.000210705	0.000210705	0.000981886	0.000297981	0.000297981	0.000210705	0.000210705
TRIM63	Control 27	34.2152	0.073815	0.0521951		0.000656967	3.36135e-05	3.36135e-05	2.37683e-05	2.37683e-05	0.00229359	0.000165505	0.000165505	0.000117029	0.000117029	0.00229359	0.000165505	0.000165505	0.000117029	0.000117029
TRIM63	Sample 15	34.2534	0	0		0.000639804	0	0	0	0	0.00156439	6.52314e-05	6.52314e-05	6.52314e-05	6.52314e-05	0.00156439	6.52314e-05	6.52314e-05	6.52314e-05	6.52314e-05
TRIM63	Sample 19	34.275	0.611973	0.43273		0.000630315	0.000267372	0.000267372	0.00018906	0.00018906	0.00174965	0.000748224	0.000748224	0.000529074	0.000529074	0.00174965	0.000748224	0.000748224	0.000529074	0.000529074
TRIM63	Sample 36	34.327	0.127391	0.0900791		0.000607979	5.3685e-05	5.3685e-05	3.7961e-05	3.7961e-05	0.00339676	0.000442398	0.000442398	0.000312823	0.000312823	0.00339676	0.000442398	0.000442398	0.000312823	0.000312823
TRIM63	Sample 29	34.9454	0.352651	0.249362		0.000396031	9.68056e-05	9.68056e-05	6.84519e-05	6.84519e-05	0.00111723	0.000299923	0.000299923	0.000212078	0.000212078	0.00111723	0.000299923	0.000299923	0.000212078	0.000212078
TRIM63	Sample 7	35.1142	0.0236185	0.0167008		0.000352317	5.76783e-06	5.76783e-06	4.07847e-06	4.07847e-06	0.000500489	7.11891e-05	7.11891e-05	5.03383e-05	5.03383e-05	0.000500489	7.11891e-05	7.11891e-05	5.03383e-05	5.03383e-05
TRIM63	Sample 31	35.2182	0	0		0.000327819	0	0	0	0	0.00303511	0.000199382	0.000199382	0.000199382	0.000199382	0.00303511	0.000199382	0.000199382	0.000199382	0.000199382
TRIM63	Sample 30	35.2453	0	0		0.000321711	0	0	0	0	0.000774089	7.33794e-05	7.33794e-05	7.33794e-05	7.33794e-05	0.000774089	7.33794e-05	7.33794e-05	7.33794e-05	7.33794e-05
TRIM63	Sample 40	35.314	0.142819	0.100988		0.00030674	3.03657e-05	3.03657e-05	2.14718e-05	2.14718e-05	0.0027822	0.000368841	0.000368841	0.00026081	0.00026081	0.0027822	0.000368841	0.000368841	0.00026081	0.00026081
TRIM63	Sample 43	35.364	0	0		0.000296297	0	0	0	0	0.00180502	0.000181309	0.000181309	0.000181309	0.000181309	0.00180502	0.000181309	0.000181309	0.000181309	0.000181309
TRIM63	Sample 35	35.4045	0	0		0.000288087	0	0	0	0	0.00189451	0.000324489	0.000324489	0.000324489	0.000324489	0.00189451	0.000324489	0.000324489	0.000324489	0.000324489
TRIM63	Sample 3	35.458	0.11376	0.0804406		0.000277612	2.18904e-05	2.18904e-05	1.54789e-05	1.54789e-05	0.00349457	0.000360642	0.000360642	0.000255013	0.000255013	0.00349457	0.000360642	0.000360642	0.000255013	0.000255013
TRIM63	Control 26	35.6252	0	0		0.000247235	0	0	0	0	0.1555	0.00906642	0.00906642	0.00906642	0.00906642	0.1555	0.00906642	0.00906642	0.00906642	0.00906642
TRIM63	Sample 42	35.9752	0	0		0.000193973	0	0	0	0	0.000885895	4.57346e-05	4.57346e-05	4.57346e-05	4.57346e-05	0.000885895	4.57346e-05	4.57346e-05	4.57346e-05	4.57346e-05
TRIM63	Sample 5	36.0362	4.08177	2.88625		0.000185945	0.00052609	0.00052609	0.000372001	0.000372001	0.000374655	0.00106021	0.00106021	0.000749685	0.000749685	0.000374655	0.00106021	0.00106021	0.000749685	0.000749685
WNT10B	K34IS		0			0	0	0
WNT10B	K34SS		0			0	0	0
WNT10B	Sample 20	29.072	0.0362399	0.0256255		1	0.0251196	0.0251196	0.0177622	0.0177622	1.12053	0.0981543	0.0981543	0.0694056	0.0694056	1.12053	0.0981543	0.0981543	0.0694056	0.0694056
WNT10B	Sample 35	29.9341	0.118251	0.0836162		0.55014	0.0450925	0.0450925	0.0318852	0.0318852	3.61782	0.686954	0.686954	0.48575	0.48575	3.61782	0.686954	0.686954	0.48575	0.48575
WNT10B	Sample 21	29.9692	0.19073	0.134866		0.536934	0.0709848	0.0709848	0.0501938	0.0501938	0.723972	0.114673	0.114673	0.0810864	0.0810864	0.723972	0.114673	0.114673	0.0810864	0.0810864
WNT10B	Sample 22	30.0596	0.230358	0.162888		0.504317	0.0805254	0.0805254	0.05694	0.05694	0.598485	0.101502	0.101502	0.0717726	0.0717726	0.598485	0.101502	0.101502	0.0717726	0.0717726
WNT10B	Sample 25	30.6537	0.139699	0.0987824		0.334084	0.0323501	0.0323501	0.022875	0.022875	0.832757	0.105243	0.105243	0.0744183	0.0744183	0.832757	0.105243	0.105243	0.0744183	0.0744183
WNT10B	Sample 31	30.6564	0.422587	0.298814		0.333474	0.0976797	0.0976797	0.06907	0.06907	3.08746	0.926829	0.926829	0.655367	0.655367	3.08746	0.926829	0.926829	0.655367	0.655367
WNT10B	Control 28	30.6831	0.91451	0.646656		0.327348	0.207503	0.207503	0.146727	0.146727	0.600752	0.381141	0.381141	0.269508	0.269508	0.600752	0.381141	0.381141	0.269508	0.269508
WNT10B	Sample 24	30.7274	0.223289	0.157889		0.317441	0.049131	0.049131	0.0347408	0.0347408	0.849395	0.131645	0.131645	0.0930873	0.0930873	0.849395	0.131645	0.131645	0.0930873	0.0930873
WNT10B	Control 20	30.8966	0.273107	0.193116		0.282322	0.0534445	0.0534445	0.037791	0.037791	1.23051	0.239822	0.239822	0.16958	0.16958	1.23051	0.239822	0.239822	0.16958	0.16958
WNT10B	Sample 17	31.2575	0.225979	0.159791		0.219841	0.034435	0.034435	0.0243493	0.0243493	4.17426	0.766624	0.766624	0.542085	0.542085	4.17426	0.766624	0.766624	0.542085	0.542085
WNT10B	Sample 6	31.6059	0.693773	0.490572		0.172673	0.0830363	0.0830363	0.0587155	0.0587155	0.473388	0.274811	0.274811	0.194321	0.194321	0.473388	0.274811	0.274811	0.194321	0.194321
WNT10B	Sample 36	31.6351	0.419543	0.296662		0.16921	0.049207	0.049207	0.0347946	0.0347946	0.94537	0.289433	0.289433	0.20466	0.20466	0.94537	0.289433	0.289433	0.20466	0.20466
WNT10B	Sample 30	31.6872	0.220204	0.155708		0.163214	0.024912	0.024912	0.0176154	0.0176154	0.392721	0.070562	0.070562	0.0498949	0.0498949	0.392721	0.070562	0.070562	0.0498949	0.0498949
WNT10B	Control 19	31.8696	0.787838	0.557086		0.143823	0.0785398	0.0785398	0.055536	0.055536	1.1899	0.651318	0.651318	0.460552	0.460552	1.1899	0.651318	0.651318	0.460552	0.460552
WNT10B	Sample 19	32.2044	0.210014	0.148502		0.11404	0.0166009	0.0166009	0.0117386	0.0117386	0.316558	0.0491767	0.0491767	0.0347732	0.0347732	0.316558	0.0491767	0.0491767	0.0347732	0.0347732
WNT10B	Sample 5	32.4109	0.0889726	0.0629131		0.0988293	0.00609491	0.00609491	0.00430975	0.00430975	0.199128	0.0167198	0.0167198	0.0118227	0.0118227	0.199128	0.0167198	0.0167198	0.0118227	0.0118227
WNT10B	Sample 43	32.7936	0.754208	0.533305		0.0758028	0.039628	0.039628	0.0280212	0.0280212	0.461784	0.245826	0.245826	0.173825	0.173825	0.461784	0.245826	0.245826	0.173825	0.173825
WNT10B	Sample 40	33.1295	0.0493777	0.0349153		0.0600576	0.00205553	0.00205553	0.00145348	0.00145348	0.544735	0.0515251	0.0515251	0.0364337	0.0364337	0.544735	0.0515251	0.0515251	0.0364337	0.0364337
WNT10B	Sample 41	33.2622	0.548779	0.388046		0.0547813	0.020838	0.020838	0.0147347	0.0147347	0.185049	0.0705961	0.0705961	0.049919	0.049919	0.185049	0.0705961	0.0705961	0.049919	0.049919
WNT10B	Control 27	33.2916	0.187682	0.132711		0.0536748	0.00698264	0.00698264	0.00493747	0.00493747	0.187389	0.0261761	0.0261761	0.0185093	0.0185093	0.187389	0.0261761	0.0261761	0.0185093	0.0185093
WNT10B	Sample 16	33.5702	0.267233	0.188962		0.0442483	0.00819618	0.00819618	0.00579557	0.00579557	0.0894469	0.0222473	0.0222473	0.0157312	0.0157312	0.0894469	0.0222473	0.0222473	0.0157312	0.0157312
WNT10B	Sample 38	33.7181	0.442184	0.312672		0.0399382	0.012241	0.012241	0.00865569	0.00865569	0.241514	0.0785709	0.0785709	0.055558	0.055558	0.241514	0.0785709	0.0785709	0.055558	0.055558
WNT10B	Control 11	33.9595	0.527903	0.373284		0.0337838	0.012362	0.012362	0.00874124	0.00874124	0.5192	0.19038	0.19038	0.134619	0.134619	0.5192	0.19038	0.19038	0.134619	0.134619
WNT10B	K33IS	34.0857	0.359763	0.254391		0.0309545	0.00771908	0.00771908	0.00545821	0.00545821	0.19245	0.0517341	0.0517341	0.0365815	0.0365815	0.19245	0.0517341	0.0517341	0.0365815	0.0365815
WNT10B	Sample 3	34.1388	0.46302	0.327405		0.0298364	0.00957573	0.00957573	0.00677107	0.00677107	0.37558	0.123105	0.123105	0.0870487	0.0870487	0.37558	0.123105	0.123105	0.0870487	0.0870487
WNT10B	Sample 42	34.2366	1.00351	0.709586		0.0278807	0.0193932	0.0193932	0.013713	0.013713	0.127334	0.0888144	0.0888144	0.0628012	0.0628012	0.127334	0.0888144	0.0888144	0.0628012	0.0628012
WNT10B	Control 31	34.3197	0.0415737	0.029397		0.0263194	0.000758438	0.000758438	0.000536296	0.000536296	0.224562	0.0133967	0.0133967	0.00947291	0.00947291	0.224562	0.0133967	0.0133967	0.00947291	0.00947291
WNT10B	Sample 23	34.4001	0.00860438	0.00608421		0.024894	0.000148471	0.000148471	0.000104985	0.000104985	0.0454837	0.0138975	0.0138975	0.009827	0.009827	0.0454837	0.0138975	0.0138975	0.009827	0.009827
WNT10B	Control 26	34.4732	0	0		0.0236626	0	0	0	0	14.8828	0.867739	0.867739	0.867739	0.867739	14.8828	0.867739	0.867739	0.867739	0.867739
WNT10B	Sample 29	34.612	0.818694	0.578904		0.0214933	0.0121969	0.0121969	0.00862453	0.00862453	0.0606339	0.0350601	0.0350601	0.0247912	0.0247912	0.0606339	0.0350601	0.0350601	0.0247912	0.0247912
WNT10B	Control 14	34.8628	0.563424	0.398401		0.0180636	0.00705449	0.00705449	0.00498828	0.00498828	0.0727117	0.0298687	0.0298687	0.0211204	0.0211204	0.0727117	0.0298687	0.0298687	0.0211204	0.0211204
WNT10B	Sample 15	35.1968	0.0976238	0.0690304		0.0143305	0.000969713	0.000969713	0.000685691	0.000685691	0.0350397	0.00278507	0.00278507	0.00196935	0.00196935	0.0350397	0.00278507	0.00278507	0.00196935	0.00196935
WNT10B	K35SS	35.506	0.0863894	0.0610866		0.0115655	0.000692549	0.000692549	0.000489706	0.000489706	0.0209697	0.00237043	0.00237043	0.00167615	0.00167615	0.0209697	0.00237043	0.00237043	0.00167615	0.00167615
WNT10B	Sample 44	35.5557	2.81593	1.99116		0.0111742	0.0218105	0.0218105	0.0154223	0.0154223	0.162891	0.318049	0.318049	0.224894	0.224894	0.162891	0.318049	0.318049	0.224894	0.224894
WNT10B	Sample 34	35.6392	0.504957	0.357058		0.010546	0.00369121	0.00369121	0.00261008	0.00261008	0.139639	0.0502853	0.0502853	0.0355571	0.0355571	0.139639	0.0502853	0.0502853	0.0355571	0.0355571
WNT10B	Control 34	35.8956	1.66338	1.17619		0.00882879	0.0101793	0.0101793	0.00719786	0.00719786	0.106563	0.123448	0.123448	0.087291	0.087291	0.106563	0.123448	0.123448	0.087291	0.087291
WNT10B	Sample 7	36.3143	0.728965	0.515456		0.00660485	0.0033373	0.0033373	0.00235982	0.00235982	0.0093826	0.00492271	0.00492271	0.00348088	0.00348088	0.0093826	0.00492271	0.00492271	0.00348088	0.00348088
WNT10B	Sample 39	36.9033	0	0		0.00439078	0	0	0	0	0.0838126	0.0143944	0.0143944	0.0143944	0.0143944	0.0838126	0.0143944	0.0143944	0.0143944	0.0143944
WNT10B	Sample 37	37.7705	2.03342	1.43785		0.00240713	0.00339276	0.00339276	0.00239904	0.00239904	0.0190342	0.0268591	0.0268591	0.0189923	0.0189923	0.0190342	0.0268591	0.0268591	0.0189923	0.0189923

## Sheet: Histology Data
'Row Labels'	%Muscle	Vessels/mm^2	Macrophage/mm^2	Avg Vessel Area (um^2)	Vascular Fraction	%Fat (manual)	%Loose Collagen	%Dense Collagen	Total Macrophages	Total Vessels	Sample Area (averaged)	% Degeneration	%Fatty Infiltration	%Fatty Border	Avg Fiber Area	%Centralized Nuclei
Sample 30	0	33.9147	35.7866	439.202	1.48954	2.2652	58.2971	17.5232	325	308	9.0816	0	0	0	0	0
Sample 3	0	83.7868	132.111	494.59	4.14401	6.9833	36.4045	64.7323	2773	1900	21.8333	0	0	0	0	0
Sample 31	0	23.7018	178.404	535.809	1.26996	0.542	32.2297	71.3576	4857	759	29.6238	0	0	0	0	0
Sample 5	0	94.0974	35.0692	274.844	2.58621	2.4989	46.5324	50.0621	1592	4035	44.1386	0	0	0	0	0
Sample 7	0	82.0054	247.284	451.817	3.70515	4.6883	33.977	64.7611	7221	2164	27.7949	0	0	0	0	0
Sample 6	0	79.9831	63.1179	811.917	6.49396	7.5847	38.804	34.9647	2288	2161	31.6339	0	0	0	0	0
Sample 35	0	65.6627	144.753	471.141	3.09364	10.8355	46.6357	60.1079	2204	787	13.6057	0	0	0	0	0
Sample 34	0	63.2151	104.375	851.813	5.38475	0	45.2791	57.8989	2376	479	15.1707	0	0	0	0	0
Sample 37	32.2511	81.7926	56.4323	347.997	2.84636	3.4543	45.0381	36.9185	118	192	2.2192	100	66.6667	100	2544.95	7.05882
Sample 36	0	41.2968	50.5243	272.067	1.12355	1.9866	49.9004	53.064	1566	849	25.7767	0	0	0	0	0
Sample 39	40.1512	82.1028	123.965	288.236	2.3665	13.4131	19.946	30.7126	599	397	4.8337	100	42.8571	100	3906.9	11.3821
Sample 38	0	10.5837	58.3623	184.583	0.195357	0.3953	30.0318	66.981	1379	301	26.0341	0	0	0	0	0
Sample 40	0	56.7378	78.6053	544.128	3.08726	0	46.6772	52.6193	612	766	10.6432	0	0	0	0	0
Sample 15	0	69.6368	209.865	527.733	3.67497	2.3806	45.4445	57.6101	4412	1948	24.4984	0	0	0	0	0
Sample 16	0	107.586	158.177	302.462	3.25406	2.9474	24.6746	60.6056	4043	3908	30.9422	0	0	0	0	0
Sample 17	83.4785	59.4023	59.6647	191.985	1.14043	2.2328	9.8509	11.7183	605	608	10.1877	54.5455	18.1818	9.09091	3491.8	6.68414
Sample 41	0	55.412	119.156	552.973	3.06413	0	15.1048	67.3981	2380	1396	22.5835	0	0	0	0	0
Sample 19	0	49.6057	210.648	497.691	2.46883	0.7633	55.5325	59.4921	2385	497	10.6706	0	0	0	0	0
Sample 20	2.599	118.892	180.577	391.182	4.65083	7.047	54.5022	43.2205	4377	2580	22.9697	100	0	33.3333	2865.29	20.9302
Sample 21	0	55.2467	44.1853	288.582	1.59432	1.8022	38.9423	46.3764	1012	2566	34.6749	0	0	0	0	0
Sample 22	0	66.797	41.9609	331.815	2.21643	58.0467	36.2147	33.7052	2026	1739	37.1585	0	0	0	0	0
Sample 24	43.83	65.328	24.7794	204.179	1.33386	2.2947	17.6661	33.3127	365	1017	15.1488	83.3333	50	61.1111	2401.72	17.6279
Sample 42	0	68.6234	35.8937	610.366	4.18854	0	28.6127	76.5114	384	794	11.1343	0	0	0	0	0
Sample 25	0	55.1297	79.3025	343.642	1.89449	0.4391	14.7243	76.6099	4084	2649	49.7747	0	0	0	0	0
Sample 43	0	53.208	78.381	960.078	5.10838	2.3423	30.0556	78.7522	1209	875	15.9348	0	0	0	0	0
Sample 44	59.7295	222.244	282.2	205.536	4.56792	0	4.19	38.3265	195	227	0.8562	100	0	0	6984.18	15.7895
Sample 29	0	56.0909	79.8167	821.35	4.60703	9.8981	53.6207	48.2978	3622	2319	43.3613	0	0	0	0	0
K33IS'	51.3452	30.4908	67.9638	605.129	0.00403596	19.2209	27.0468	12.7184	2078	1368	37.7206	87.6923	69.2308	90.7692	917.093	2.55344
K34IS'	0	80.0547	90.897	444.157	#DIV/0!	6.0786	47.768	34.2632	1376	1431	16.5067	0	0	0	0	0
K34SS'	7.6832	19.9357	30.9822	251	0.00803899	30.3595	35.6877	35.6772	537	477	20.6297	90.9091	90.9091	90.9091	1164.73	8.06916
K35SS'	0	31.0341	345.745	410.887	#DIV/0!	0.5198	75.5456	17.9808	9890	959	29.6175	0	0	0	0	0
